# Supplementary material for: Spatial transcriptome analysis of the tea tender shoot sheds light on transcriptional regulation of characteristic metabolites
Source: Hortic Res. 2026 Jan 6;13(4):uhag003. doi: 10.1093/hr/uhag003 (PMC13102515; doi:10.1093/hr/uhag003)
Supplement: Web_Material_uhag003 [file web_material_uhag003.zip › Supplementary Tables.xls]

## Sheet: Table S1
Table S1. Results of RNA quality test in different tissues of tea plant
Sample	Volume (ul)	Volume dose (ug)	RIN
Stem	25	31.15	9.5
Leaf	20	3.674	9.7
Bud	21	4.58	10

## Sheet: Table S2
Table S2. Statistics of stRNA-seq in tea plant
SampleID	Number of Spots Under Tissue	Mean Reads per Spot	Median UMI Counts per Spot	Median Genes per Spot	Total Genes Detected
Stem	918	126620	4804	2287	25243
Leaf	1290	168870	15097.5	5528	25334
Bud	2042	97649.3	19378.5	6355.5	25977

## Sheet: Table S3
Table S3. Cluster marker genes and orthologous genes of Arabidopsis thaliana cell-type specific marker genes
GeneID	clsuterName	Pvalue	log2FC	pct.1	pct.2	Qvalue	cluster0_count	cluster1_count	cluster2_count	cluster3_count	cluster4_count	cluster5_count	cluster6_count	cluster7_count	cluster8_count	Arab_ID	Arab_Symbol	Arab_Marker	Arab_Description
CsTGY13G0000436	0	6.85090584004802e-41	3.96178105109291	0.632	0.198	1.90359269671574e-36	20.5375693074931	2.08838213642291	1.67333851411548	0	0.00362089910545688	3.11044765289135	0.438976850087006	0.00130190025361017	0	AT2G41390	AT2G41390	PO0020094-plant egg cell	Pollen Ole e 1 allergen and extensin family protein
CsTGY11G0000742	0	2.78776519739651e-38	3.3353564437085	0.613	0.202	7.74608437748594e-34	11.666185858851	1.66411234779267	1.76246131182117	0.00633046501357982	0.0204746214363677	2.29874164749981	0.339838606561725	0.00168997993993811	0.00220544126468824	--	--	--	--
CsTGY09G0000131	0	1.05513744876467e-28	3.01562616454702	0.456	0.138	2.93180491513752e-24	9.16863108085808	2.00117678059575	1.33030702501747	0	0	2.00488235922064	0.165299253848428	0	0	AT1G47980	AT1G47980	PO0009066-anther/PO0009089-endosperm/PO0000200-micropylar endosperm/PO0009009-plant embryo/PO0009029-stamen	desiccation-like protein
CsTGY13G0001760	0	1.27450772392355e-20	2.95876196057947	0.422	0.154	3.54134716169398e-16	5.79637164865556	0.855690234968715	0.662249976917389	0.00262718046198556	0	1.21390061515429	0.122061675332322	0.229527814058702	0.020947281856024	--	--	--	--
CsTGY14G0002498	0	6.72204265160907e-40	2.84610311812706	0.544	0.152	1.8677867711761e-35	8.04429566003593	2.04756090860814	1.19522780446471	0.00178316054507652	0.00332984809233003	1.93523406123258	0.177104720784457	0	0.00279886254226282	AT3G52720	ACA1	PO0006023-bundle sheath/PO0006203-pericycle/PO0005417-phloem	alpha carbonic anhydrase 1
CsTGY03G0000489	0	7.83345700195757e-42	2.79230016966094	0.588	0.169	2.17660436256393e-37	12.6635652401753	4.44780881401895	1.76023062740812	0	0	3.38188485463636	0.306671940096535	0.00432449151466472	0.00232592757991887	AT1G50060	AT1G50060	PO0025230-columella/PO0020132-columella root cap cell/PO0020131-lateral root cap/PO0000263-non-hair root epidermal cell/PO0006203-pericycle/PO0005417-phloem/PO0009009-plant embryo/PO0020149-quiescent center/PO0020123-root cap/PO0000258-root cortex/PO0005059-root endodermis/PO0006036-root epidermis/PO0006307-root procambium/PO0000262-trichoblast/PO0005352-xylem	CAP (Cysteine-rich secretory proteins, Antigen 5, and Pathogenesis-related 1 protein) superfamily protein
CsTGY09G0001355	0	5.15125743237312e-49	2.42662760614894	0.544	0.121	1.4313283901592e-44	7.23255107449229	2.81322128531287	1.2036912899278	0	0	2.41989203103855	0.128077447021418	0.00130190025361017	0	AT3G54420	EP3	PO0005059-root endodermis/PO0000256-root hair cell/PO0009088-seed coat	homolog of carrot EP3-3 chitinase
CsTGY02G0002483	0	2.52137151891917e-32	2.21532371614514	0.338	0.063	7.00588290246881e-28	2.38729730326314	0.469300792558317	0.186937297156426	0	0	0.533725228595039	0.0530430218156973	0.00248854646489532	0	--	--	--	--
CsTGY09G0001361	0	3.46578583437053e-41	2.11268401464629	0.549	0.153	9.63003251938195e-37	10.3469976948819	6.3892900433794	2.31450055844092	0.00410853446330678	0.0119043650925922	4.51597609696575	0.208304009769721	0	0.00528259541385355	AT3G54420	EP3	PO0005059-root endodermis/PO0000256-root hair cell/PO0009088-seed coat	homolog of carrot EP3-3 chitinase
CsTGY15G0001621	0	4.99348383573701e-30	2.10895407606022	0.324	0.063	1.38748941859789e-25	1.84274889777936	0.13645323758974	0.167600878065841	0	0	0.296174616587419	0.088350475119648	0	0	AT3G57030	AT3G57030	PO0005417-phloem/PO0020149-quiescent center/PO0005352-xylem	Calcium-dependent phosphotriesterase superfamily protein
CsTGY06G0003097	0	2.20455778025347e-25	2.07215690051245	0.314	0.072	6.1255842482123e-21	2.53485723262115	0.76615057696916	0.386365960061071	0	0	0.692036484125366	0.0631662214394	0.00168997993993811	0	AT2G18660	--	--	--
CsTGY14G0002485	0	2.63157800059764e-26	2.04002197648278	0.265	0.046	7.31210263246061e-22	1.84413119359882	0.350286886458195	0.166905091610938	0	0.00332984809233003	0.299939881566524	0.0208987615631841	0.00130190025361017	0	AT5G10530	--	--	--
CsTGY03G0001988	0	2.56179830801071e-83	1.96063899925005	0.961	0.318	7.11821277863856e-79	4.74633065289729	0.0318323697025775	1.54783889538058	0.00687216312615024	0.0317775833260332	1.34598230356894	4.30859449330168	0.0108704361212298	0.011195540461867	--	--	--	--
CsTGY13G0001832	0	2.74613930623597e-30	1.88808670987271	0.279	0.044	7.63042267630726e-26	1.72959556304763	0.461015253552545	0.16155191940857	0	0	0.273660963856185	0.0468569148928021	0.00928591326957006	0.00334976953585593	AT2G15220	AT2G15220	PO0025230-columella/PO0020132-columella root cap cell/PO0020131-lateral root cap	Plant basic secretory protein (BSP) family protein
CsTGY07G0001677	0	1.99648309276374e-74	1.80721058760289	0.956	0.431	5.54742792155333e-70	4.42178329526411	0.096916295842076	2.15316382936366	0.0538748160392516	0.0683708387819844	1.47672449064679	3.21682997435997	0.105746584902016	0.258554240333321	AT3G45070	AT3G45070	PO0009013-portion of meristem tissue/PO0000258-root cortex/PO0005059-root endodermis	P-loop containing nucleoside triphosphate hydrolases superfamily protein
CsTGY13G0002090	0	1.15658328598753e-81	1.75256587497174	0.98	0.497	3.21368231844496e-77	5.11257296668156	0.152005424326572	3.63338698064353	0.270321951107851	0.296569670332518	2.42116372169383	2.3108580467683	0.0476481737056476	0.0225306360508712	AT3G26040	--	--	--
CsTGY09G0002724	0	6.1920615178271e-79	1.64610251999943	0.936	0.286	1.72052621334344e-74	3.00931911075033	0.0391407715489763	0.917990885859298	0.0106683268688827	0.0239672141328867	0.809759237554039	3.33204997676662	0.0124840827944371	0.0389867567000466	AT4G31980	AT4G31980	PO0020090-embryo sac central cell	PPPDE thiol peptidase family protein
CsTGY04G0002471	0	4.49695526359204e-74	1.64470522353275	1	0.921	1.24952398954168e-69	48.6254293409698	3.02538053861185	23.6774745277904	2.57627455701819	7.17615712296185	29.8994434899983	44.2509600359552	2.62870442564845	7.84368296353238	AT5G59970	AT5G59970	PO0025230-columella/PO0020131-lateral root cap/PO0005645-leaf mesophyll/PO0000263-non-hair root epidermal cell/PO0005417-phloem/PO0009013-portion of meristem tissue/PO0020149-quiescent center/PO0000258-root cortex/PO0005059-root endodermis/PO0020124-root stele/PO0000262-trichoblast/PO0005352-xylem	Histone superfamily protein
CsTGY04G0001656	0	1.33245618054044e-75	1.64161966054448	0.995	0.49	3.70236274324966e-71	5.66357430169627	0.114539365410673	3.03855243447404	0.259537441273962	0.34761473164589	2.67108388548715	5.04459057582228	0.00274824181230058	0.0217317044237358	AT1G33540	scpl18	PO0020131-lateral root cap/PO0000263-non-hair root epidermal cell	serine carboxypeptidase-like 18
CsTGY06G0000391	0	1.78029322827243e-69	1.58716999073352	0.897	0.296	4.94672276407778e-65	2.90537813393918	0.011076858360056	0.990398884799034	0.0633131060591846	0.0380229129050404	0.430930541882079	3.79893741727681	0.0099445966481694	0.00526308336212442	AT1G10370	ERD9	PO0025073-branch/PO0006203-pericycle/PO0000258-root cortex/PO0005059-root endodermis/PO0020124-root stele	Glutathione S-transferase family protein
CsTGY11G0000423	0	5.4204367701254e-68	1.58203207300947	1	0.967	1.50612256094704e-63	95.167063436864	8.09512894801213	55.6440501801265	3.31270505520752	11.1926965086044	66.2529123779231	86.651422005459	7.9037004087736	17.3806507997671	AT5G65360	AT5G65360	PO0025230-columella/PO0020131-lateral root cap/PO0005645-leaf mesophyll/PO0000263-non-hair root epidermal cell/PO0005417-phloem/PO0009013-portion of meristem tissue/PO0020149-quiescent center/PO0020123-root cap/PO0000258-root cortex/PO0005059-root endodermis/PO0006036-root epidermis/PO0006307-root procambium/PO0000262-trichoblast/PO0005352-xylem	Histone superfamily protein
CsTGY01G0000329	0	6.14169731411272e-66	1.56842799938043	1	0.918	1.70653201569936e-61	61.6991842807128	3.10903737335994	37.0073823526142	2.82465041554341	9.73400346386637	40.4605084754889	61.0567547795544	2.67347672406735	7.14838443939379	AT2G28720	AT2G28720	PO0025230-columella/PO0020131-lateral root cap/PO0009013-portion of meristem tissue/PO0005059-root endodermis	Histone superfamily protein
CsTGY07G0001435	0	6.6559213345538e-67	1.56548699469129	0.971	0.369	1.84941430201912e-62	7.98915578347076	0.0345466879040632	4.23004127674501	0.0369999093768485	0.17072130125667	2.86713273598446	12.3345781689049	0	0	AT2G42840	PDF1	PO0000351-guard mother cell/PO0020121-lateral root/PO0009009-plant embryo/PO0000001-plant embryo proper/PO0006036-root epidermis/PO0006085-root meristem	protodermal factor 1
CsTGY02G0002664	0	1.98148215380238e-63	1.56508727030294	0.975	0.491	5.5057463125553e-59	3.69641238629557	0.0598346072848204	2.70710837126661	0.280687190520792	0.209251477505164	2.54996753974242	1.55660199309482	0.0533347521176837	0.148946891666099	AT2G19070	SHT	PO0009066-anther/PO0009046-flower	spermidine hydroxycinnamoyl transferase
CsTGY01G0002788	0	9.0701502342612e-81	1.56347032968754	0.843	0.227	2.52023194409182e-76	1.65169151844508	0.0399759370812808	0.87024720949406	0.0356454906643536	0.0342953308340345	0.390864376217693	0.37192954178707	0.00558478258441399	0.042258038146806	AT1G66370	--	--	--
CsTGY11G0000940	0	2.09025409272563e-67	1.54556030345964	1	0.972	5.80798002204744e-63	66.8299747189483	6.52559349436586	32.4266498550494	3.05836539557123	11.1175487919621	40.7419114477695	64.5160206380937	5.44648182072097	16.6356606919495	AT5G59970	AT5G59970	PO0025230-columella/PO0020131-lateral root cap/PO0005645-leaf mesophyll/PO0000263-non-hair root epidermal cell/PO0005417-phloem/PO0009013-portion of meristem tissue/PO0020149-quiescent center/PO0000258-root cortex/PO0005059-root endodermis/PO0020124-root stele/PO0000262-trichoblast/PO0005352-xylem	Histone superfamily protein
CsTGY11G0001791	0	1.1620318953219e-65	1.5335629953156	1	0.774	3.22882182434143e-61	16.1443397994318	0.604441245085397	9.51331095703513	0.900973830346947	2.62096628366509	9.37268795772356	15.9991550395977	0.613299916979919	1.62232391871553	AT1G08880	H2AXA	PO0025073-branch/PO0025230-columella/PO0020131-lateral root cap/PO0000263-non-hair root epidermal cell/PO0020094-plant egg cell/PO0009013-portion of meristem tissue/PO0020149-quiescent center/PO0000258-root cortex/PO0005059-root endodermis/PO0000262-trichoblast/PO0005352-xylem	Histone superfamily protein
CsTGY12G0001868	0	8.60272055646536e-67	1.53124547509112	0.985	0.591	2.39035193381946e-62	4.20242173180913	0.281704701209744	2.41087252010143	0.230530372401535	0.49534693038325	1.49297478019788	3.77495599984736	0.207012793876749	0.231788003896337	AT4G11820	HMGS	PO0025230-columella/PO0020131-lateral root cap/PO0006203-pericycle/PO0020149-quiescent center/PO0000258-root cortex/PO0005059-root endodermis/PO0006036-root epidermis/PO0006061-stigma epidermis/PO0005352-xylem	hydroxymethylglutaryl-CoA synthase / HMG-CoA synthase / 3-hydroxy-3-methylglutaryl coenzyme A synthase
CsTGY03G0002005	0	1.15386086761091e-67	1.52510674289374	0.98	0.358	3.20611780674366e-63	5.61471720477095	0.0150554918984853	3.1644851808151	0.0218017592932495	0.104903110930119	2.94068177520003	7.18912428511468	0	0.0281196427026903	--	--	--	--
CsTGY09G0001922	0	2.23997291010149e-65	1.51832716434048	0.995	0.903	6.223988728008e-61	35.7322657611922	2.95533855445357	17.6688404423089	1.25925704890221	6.00619046326058	23.5229980414683	35.4517142268711	2.86876288889651	7.87393703109537	AT5G65360	AT5G65360	PO0025230-columella/PO0020131-lateral root cap/PO0005645-leaf mesophyll/PO0000263-non-hair root epidermal cell/PO0005417-phloem/PO0009013-portion of meristem tissue/PO0020149-quiescent center/PO0020123-root cap/PO0000258-root cortex/PO0005059-root endodermis/PO0006036-root epidermis/PO0006307-root procambium/PO0000262-trichoblast/PO0005352-xylem	Histone superfamily protein
CsTGY02G0003098	0	4.7285567907773e-87	1.51142200715745	0.868	0.209	1.31387678988538e-82	1.68138671765446	0.0317082929298037	0.526964864787317	0.00376079819180823	0.0380039319324559	0.487248406171239	1.11733818254807	0	0	AT2G47140	SDR5	PO0025230-columella/PO0020132-columella root cap cell/PO0020131-lateral root cap/PO0006203-pericycle/PO0005417-phloem/PO0009009-plant embryo/PO0020149-quiescent center/PO0000258-root cortex/PO0005059-root endodermis/PO0006036-root epidermis/PO0006307-root procambium/PO0000262-trichoblast/PO0005352-xylem	NAD(P)-binding Rossmann-fold superfamily protein
CsTGY03G0000461	0	3.93386015784385e-67	1.50877627527239	1	0.679	1.09306238345849e-62	8.37672546697337	0.298473023870964	4.65310148863761	0.47045542571462	1.41855264644629	4.22769155124393	8.93574374909396	0.172802698821041	0.421103700168897	AT3G10450	SCPL7	PO0000293-guard cell/PO0005059-root endodermis	serine carboxypeptidase-like 7
CsTGY01G0000551	0	7.30561025659561e-64	1.50667307200845	1	0.85	2.02993686589766e-59	30.9524513456736	1.72182025660452	17.1177313455818	1.03562329003253	4.88361289214291	21.6162007671588	31.9484536407961	1.37854291454326	5.55220530090131	AT5G59970	AT5G59970	PO0025230-columella/PO0020131-lateral root cap/PO0005645-leaf mesophyll/PO0000263-non-hair root epidermal cell/PO0005417-phloem/PO0009013-portion of meristem tissue/PO0020149-quiescent center/PO0000258-root cortex/PO0005059-root endodermis/PO0020124-root stele/PO0000262-trichoblast/PO0005352-xylem	Histone superfamily protein
CsTGY02G0000931	0	3.4643577633131e-10	1.48757256203239	0.299	0.136	9.62606448114177e-06	1.47908971789556	0.602742399542428	0.24337913052052	0.0291570417328153	0.267843533905349	0.4433257789221	0.0576766135458264	0.0543971598813586	0.0414083020042311	AT3G12500	HCHIB	PO0000293-guard cell/PO0000258-root cortex/PO0005059-root endodermis/PO0020124-root stele/PO0000262-trichoblast	basic chitinase
CsTGY01G0000549	0	2.41596190303661e-65	1.4664551631297	1	0.864	6.71299174377752e-61	18.8745140754231	1.37372553998646	9.53532506420117	0.882550081119676	3.24221040340927	12.8067416616877	19.2655591889528	1.38107819959164	3.92613865878748	AT5G59970	AT5G59970	PO0025230-columella/PO0020131-lateral root cap/PO0005645-leaf mesophyll/PO0000263-non-hair root epidermal cell/PO0005417-phloem/PO0009013-portion of meristem tissue/PO0020149-quiescent center/PO0000258-root cortex/PO0005059-root endodermis/PO0020124-root stele/PO0000262-trichoblast/PO0005352-xylem	Histone superfamily protein
CsTGY05G0001495	0	1.63635870865994e-68	1.46597016847994	0.995	0.663	4.54678630788252e-64	5.80233622465995	0.135748042059826	3.52169918342971	0.563223376682115	0.345357496263937	3.9043772923284	4.94431950945172	1.11014216847878	0.266495141529976	AT5G53970	TAT7	PO0000258-root cortex	Tyrosine transaminase family protein
CsTGY03G0002100	0	2.40227604624438e-60	1.46431126719172	1	0.808	6.67496422209462e-56	24.4011064935316	1.17417923958542	13.0239286696542	0.9232608283996	3.66902994051825	17.1661662442602	25.7646218004993	0.995069496463342	4.42588920467076	AT5G65360	AT5G65360	PO0025230-columella/PO0020131-lateral root cap/PO0005645-leaf mesophyll/PO0000263-non-hair root epidermal cell/PO0005417-phloem/PO0009013-portion of meristem tissue/PO0020149-quiescent center/PO0020123-root cap/PO0000258-root cortex/PO0005059-root endodermis/PO0006036-root epidermis/PO0006307-root procambium/PO0000262-trichoblast/PO0005352-xylem	Histone superfamily protein
CsTGY02G0001012	0	4.99493773498402e-57	1.44912090075384	0.966	0.583	1.38789339904266e-52	5.86834235370143	1.97394122575329	7.98143477855054	0.957524440609659	0.435506826574948	1.05064762861747	0.582341873667101	0.0723867661842247	0.136027145337627	AT5G17220	GSTF12	PO0009088-seed coat	glutathione S-transferase phi 12
CsTGY04G0002476	0	1.03726481210175e-63	1.44589914097907	1	0.934	2.88214400690593e-59	57.1310721360945	3.74113774116689	35.1455234133525	4.61816839068999	10.9340830736063	36.4851288367266	58.5213489563047	2.74223923438675	8.70974111346395	AT5G02560	HTA12	PO0000263-non-hair root epidermal cell/PO0005352-xylem	histone H2A 12
CsTGY08G0001209	0	3.45184598676722e-69	1.42494884140771	0.995	0.474	9.59129925883139e-65	3.3971927755147	0.0516234514744779	1.88849865866906	0.360688510540824	0.413237907087458	1.44518214198043	3.26508450317839	0	0	AT5G14750	MYB66	PO0005679-epidermis/PO0020131-lateral root cap/PO0025183-leaf stomatal complex/PO0000263-non-hair root epidermal cell/PO0006203-pericycle/PO0005417-phloem/PO0000001-plant embryo proper/PO0009013-portion of meristem tissue/PO0020149-quiescent center/PO0020123-root cap/PO0000258-root cortex/PO0005059-root endodermis/PO0006036-root epidermis/PO0000256-root hair cell/PO0006307-root procambium/PO00002…	myb domain protein 66
CsTGY10G0001589	0	5.53389711367933e-63	1.4133899741778	1	0.969	1.53764865200694e-58	50.4639120384855	4.19951140674392	32.4511084983539	3.40144766159264	8.11424065750374	35.8786111427706	53.495462175137	4.06890923460601	8.54728880642648	AT5G02560	HTA12	PO0000263-non-hair root epidermal cell/PO0005352-xylem	histone H2A 12
CsTGY07G0000444	0	4.51415440232542e-59	1.40368334948643	1	0.884	1.25430294223014e-54	27.8672775104336	1.81006090552581	17.5577905129499	1.34941386208081	4.41919582657098	21.4499228172514	29.4897531685547	1.56799913152419	4.17908863320416	AT4G27230	HTA2	PO0025230-columella/PO0020131-lateral root cap/PO0005645-leaf mesophyll/PO0000263-non-hair root epidermal cell/PO0020094-plant egg cell/PO0009013-portion of meristem tissue/PO0000258-root cortex/PO0005059-root endodermis/PO0006307-root procambium/PO0020124-root stele/PO0000262-trichoblast/PO0005352-xylem	histone H2A 2
CsTGY10G0001601	0	3.98358827023669e-62	1.38866220793377	1	0.98	1.10687983676797e-57	72.7280085505866	6.72724128931036	37.1162341371576	6.66199403805297	15.6026786886917	46.3733942937536	82.2605910665814	6.03807772719441	15.4525136587434	AT5G59970	AT5G59970	PO0025230-columella/PO0020131-lateral root cap/PO0005645-leaf mesophyll/PO0000263-non-hair root epidermal cell/PO0005417-phloem/PO0009013-portion of meristem tissue/PO0020149-quiescent center/PO0000258-root cortex/PO0005059-root endodermis/PO0020124-root stele/PO0000262-trichoblast/PO0005352-xylem	Histone superfamily protein
CsTGY08G0001931	0	6.21348541916719e-59	1.38712256203721	1	0.923	1.72647905856979e-54	60.501229412187	4.12141817832073	33.8789902708758	3.08655248116268	10.589269732762	43.919774829115	64.2217071780575	4.7286709261435	15.9313931588051	AT5G65360	AT5G65360	PO0025230-columella/PO0020131-lateral root cap/PO0005645-leaf mesophyll/PO0000263-non-hair root epidermal cell/PO0005417-phloem/PO0009013-portion of meristem tissue/PO0020149-quiescent center/PO0020123-root cap/PO0000258-root cortex/PO0005059-root endodermis/PO0006036-root epidermis/PO0006307-root procambium/PO0000262-trichoblast/PO0005352-xylem	Histone superfamily protein
CsTGY11G0000230	0	3.47678982345733e-62	1.38273617193465	1	0.676	9.66060820345853e-58	5.70529501767116	0.652375665159328	3.2185092736841	0.524316118034892	0.339981033754969	5.48960320230256	4.23581858525288	0.840846775040555	0.339807813636688	AT4G02520	GSTF2	PO0025073-branch/PO0009089-endosperm/PO0006203-pericycle/PO0005417-phloem/PO0000258-root cortex/PO0005059-root endodermis	glutathione S-transferase PHI 2
CsTGY05G0002131	0	4.68621359526702e-64	1.38181333357968	0.956	0.417	1.3021113095809e-59	3.01453511612012	0.154735385932294	1.26802813613233	0.210891183582085	0.528650245197176	0.89390918804887	3.88395569062784	0.00299911226277022	0.0173263395865484	AT5G60710	AT5G60710	PO0025230-columella/PO0000293-guard cell	Zinc finger (C3HC4-type RING finger) family protein
CsTGY05G0000458	0	7.10877058341682e-65	1.38123729333882	1	0.99	1.9752429943082e-60	63.7242283441123	7.10953910280302	38.0946626532512	6.54472908706316	13.4923373272422	40.9256489917437	62.6736094159318	7.77218886868174	13.7564060796394	AT1G51060	HTA10	PO0025230-columella/PO0020131-lateral root cap/PO0000263-non-hair root epidermal cell/PO0005417-phloem/PO0020094-plant egg cell/PO0009013-portion of meristem tissue/PO0020149-quiescent center/PO0000258-root cortex/PO0005059-root endodermis/PO0005352-xylem	histone H2A 10
CsTGY04G0002473	0	2.53453359687452e-62	1.36476106303399	1	0.96	7.04245505227554e-58	47.7234575502908	3.81051260531629	32.2958418009916	4.18282649329623	8.91108253238565	32.0642489618409	48.2188	4.4377417729419	9.6142354452205	AT3G45980	HTB9	PO0025230-columella/PO0020131-lateral root cap/PO0000263-non-hair root epidermal cell/PO0006203-pericycle/PO0005417-phloem/PO0009013-portion of meristem tissue/PO0020149-quiescent center/PO0020123-root cap/PO0000258-root cortex/PO0005059-root endodermis/PO0006036-root epidermis/PO0006307-root procambium/PO0000262-trichoblast/PO0005352-xylem	Histone superfamily protein
CsTGY11G0000859	0	1.2137322532126e-53	1.32362274596444	1	0.859	3.37247643877654e-49	36.5585170842065	1.45589212909137	24.0074691146585	2.97032097571878	10.7627298431931	26.6957796286704	38.9151148784785	1.04992525737212	5.69486822232669	AT5G59970	AT5G59970	PO0025230-columella/PO0020131-lateral root cap/PO0005645-leaf mesophyll/PO0000263-non-hair root epidermal cell/PO0005417-phloem/PO0009013-portion of meristem tissue/PO0020149-quiescent center/PO0000258-root cortex/PO0005059-root endodermis/PO0020124-root stele/PO0000262-trichoblast/PO0005352-xylem	Histone superfamily protein
CsTGY08G0000953	0	6.23545019878155e-66	1.31398713497636	0.843	0.242	1.73258219223344e-61	1.55258453717576	0.0324534060017723	0.763007527677413	0.0189198788723195	0.0301155210336533	0.227750554023379	1.63191095766187	0.00448336000932539	0.0524064198586554	AT1G29270	AT1G29270	PO0000001-plant embryo proper/PO0020149-quiescent center	transcription factor bHLH35-like protein
CsTGY06G0002240	0	7.17428972971342e-55	1.30452902696518	0.946	0.469	1.99344814429817e-50	2.74015722240594	0.635600606078676	1.3550327924342	1.07914572265001	0.96256774870136	0.533103625334298	1.03816692396369	0.00357783033212999	0.01167142526907	AT2G38750	ANNAT4	PO0025073-branch/PO0025230-columella/PO0020131-lateral root cap/PO0006016-leaf epidermis/PO0000263-non-hair root epidermal cell/PO0006203-pericycle/PO0005417-phloem/PO0020149-quiescent center/PO0000258-root cortex/PO0005059-root endodermis/PO0006036-root epidermis/PO0000256-root hair cell/PO0006307-root procambium/PO0020124-root stele/PO0000262-trichoblast/PO0005352-xylem	annexin 4
CsTGY01G0002824	0	1.71166939933915e-59	1.29983929375522	0.887	0.299	4.75604459300377e-55	2.2593029696723	0.00994465575035899	1.52107778218097	0.0323252856796329	0.0746857914696669	0.920567932822255	2.56781818776497	0	0.00294651486222097	AT4G37850	AT4G37850	PO0009032-petal/PO0006307-root procambium	basic helix-loop-helix (bHLH) DNA-binding superfamily protein
CsTGY05G0002268	0	1.60313721875745e-58	1.29620230560838	1	0.74	4.45447707603945e-54	9.51869897374417	0.34904669676144	5.66342919323568	0.83882339857386	2.02251749703012	6.15548802265094	11.5099540747099	0.208168620322309	0.976612630803672	AT2G30620	AT2G30620	PO0020131-lateral root cap/PO0000263-non-hair root epidermal cell/PO0020094-plant egg cell/PO0009013-portion of meristem tissue/PO0000258-root cortex/PO0005059-root endodermis/PO0000256-root hair cell/PO0006307-root procambium/PO0005352-xylem	winged-helix DNA-binding transcription factor family protein
CsTGY06G0002020	0	1.10220325477057e-51	1.29114142541392	0.887	0.423	3.06258196370549e-47	1.94602888287869	0.346253261466122	1.01351554783534	0.145183022987927	0.263381832677791	0.738619269759543	1.48891003873331	0.0569423969161804	0.0553232221202645	AT5G49690	AT5G49690	PO0009009-plant embryo/PO0005352-xylem	UDP-Glycosyltransferase superfamily protein
CsTGY10G0002284	0	1.7345777712747e-25	1.28802462837671	0.27	0.05	4.81969779526388e-21	1.1197066895162	0.534238850504832	0.206649486945476	0.0107263137275467	0.00729555306858258	0.434757846371792	0.0494023314033869	0.0122485975355822	0	AT3G57240	BG3	PO0009088-seed coat	beta-1,3-glucanase 3
CsTGY07G0000823	0	2.58020008141598e-60	1.27248961860239	1	0.664	7.16934394622245e-56	4.8631702469721	0.210491215387676	2.97270248453904	0.430149524588504	1.39071350729285	2.95549763590699	5.08605474510981	0.167763052145154	0.36562550157478	AT1G69770	CMT3	PO0005645-leaf mesophyll/PO0009013-portion of meristem tissue/PO0005059-root endodermis/PO0006085-root meristem/PO0005352-xylem	chromomethylase 3
CsTGY09G0002648	0	7.18503903284202e-54	1.2484713491465	0.995	0.703	1.99643494566548e-49	6.85261275961665	0.412638081304447	3.28600129252854	0.266643960385261	1.17214633815013	4.44406831051654	9.49147235944481	0.57579936676043	1.21904	AT3G46940	DUT1	PO0025230-columella/PO0020131-lateral root cap/PO0005645-leaf mesophyll/PO0005417-phloem/PO0009009-plant embryo/PO0009013-portion of meristem tissue/PO0020149-quiescent center/PO0005059-root endodermis/PO0000262-trichoblast	DUTP-PYROPHOSPHATASE-LIKE 1
CsTGY09G0001358	0	8.60035246799844e-34	1.23605981824422	0.279	0.036	2.38969393675805e-29	1.33278536863921	0.928368871425456	0.343782369745451	0	0	0.700913253379911	0.0189355587189131	0	0	AT3G54420	EP3	PO0005059-root endodermis/PO0000256-root hair cell/PO0009088-seed coat	homolog of carrot EP3-3 chitinase
CsTGY04G0000754	0	6.44984700525322e-60	1.23062187243231	0.971	0.429	1.79215448887966e-55	2.42844538655446	0.0362524398897328	1.03499360923796	0.162913799919508	0.0596864078979059	2.04204832897018	2.84771058604681	0.00901717572752097	0.0130305292888632	AT4G24660	--	--	--
CsTGY13G0001307	0	2.40434516156123e-54	1.22674095054071	0.995	0.685	6.68071346591404e-50	6.46826726050994	0.361037894615501	3.28694688690271	0.238805662380554	0.768922490015388	4.64235820767728	7.9899982160942	0.649095810253854	1.8196552280814	AT3G54560	HTA11	PO0000201-chalazal cyst/PO0020131-lateral root cap/PO0005645-leaf mesophyll/PO0000263-non-hair root epidermal cell/PO0006203-pericycle/PO0005417-phloem/PO0009013-portion of meristem tissue/PO0020149-quiescent center/PO0000258-root cortex/PO0005059-root endodermis/PO0006085-root meristem/PO0006307-root procambium/PO0020124-root stele/PO0000262-trichoblast/PO0005352-xylem	histone H2A 11
CsTGY05G0000038	0	2.51146573420691e-43	1.22373691786032	0.975	0.839	6.97835868906732e-39	4.23420229709038	1.51359099141224	3.07354976297406	0.952135506159148	1.01118297409589	1.42556299579425	1.78709523686282	1.1203855295187	0.995252425070447	AT2G14750	APK	PO0025230-columella/PO0000263-non-hair root epidermal cell/PO0020149-quiescent center/PO0000262-trichoblast	APS kinase
CsTGY09G0000156	0	1.64102667779086e-74	1.21966004354831	0.804	0.192	4.55975672690968e-70	1.21326338296674	0.0143701611282952	0.574836539203494	0.0130352567198385	0.0623137055088435	0.249252080477281	0.861736980643319	0	0.00327473736606324	AT3G50400	--	--	--
CsTGY05G0001288	0	2.5318271742253e-56	1.21758697247337	0.951	0.405	7.03493498630241e-52	2.76556597202818	0.0769849228689322	2.6213852730507	0.0459997731635299	0.0840511808649088	2.77359121373538	2.22959036145973	0	0.0138006492721538	AT4G16740	TPS03	PO0009001-fruit/PO0025281-pollen	terpene synthase 03
CsTGY04G0003273	0	4.13889959486919e-52	1.21383255834739	0.863	0.343	1.15003464143035e-47	1.86771412363989	0.0584611334691778	0.813538680427732	0.00999081460214581	0.0847384383601216	0.451439786280865	2.47600293710082	0.129155097627655	0.256645554828831	AT2G15480	UGT73B5	PO0020132-columella root cap cell/PO0000071-companion cell/PO0020131-lateral root cap/PO0000263-non-hair root epidermal cell/PO0006203-pericycle/PO0005417-phloem/PO0020149-quiescent center/PO0005059-root endodermis/PO0006307-root procambium/PO0006061-stigma epidermis/PO0000262-trichoblast/PO0005352-xylem	UDP-glucosyl transferase 73B5
CsTGY04G0002477	0	7.0397614324621e-59	1.21103411024057	1	0.949	1.95606811162392e-54	34.6867696976211	3.75303519437034	21.2695445058444	4.00770207989218	11.9602654570971	23.8452503898027	34.4845021375779	3.82739342327843	9.29709182689436	AT2G28720	AT2G28720	PO0025230-columella/PO0020131-lateral root cap/PO0009013-portion of meristem tissue/PO0005059-root endodermis	Histone superfamily protein
CsTGY03G0000028	0	8.42189811333743e-48	1.2039520722136	0.936	0.417	2.34010860977194e-43	3.33373535033319	0.100139045729211	2.98640631614821	0.17222409579831	0.110711504394617	3.12981729416934	2.64144133607655	0.0213626481249533	0.02373306922786	AT2G21100	AT2G21100	PO0025073-branch/PO0005059-root endodermis	Disease resistance-responsive (dirigent-like protein) family protein
CsTGY07G0000189	0	1.40536547159032e-62	1.2024900547098	0.99	0.537	3.90494849936087e-58	2.77801212749564	0.300377835336636	1.39056534733209	0.495868017224803	0.753682293506885	1.32513264202236	2.61905300172576	0.00709673231303608	0.0158865509134442	AT1G55740	SIP1	PO0000071-companion cell/PO0006203-pericycle/PO0005417-phloem/PO0006077-protophloem/PO0006307-root procambium/PO0020124-root stele/PO0005352-xylem	seed imbibition 1
CsTGY03G0001408	0	1.13780572590008e-54	1.1992260578968	1	0.629	3.16150698998598e-50	5.04784536783602	0.38101759285553	3.8564525381533	1.48992410343338	1.50531499068503	2.15770916935061	4.04426367264921	0.042227676250959	0.0350709512265744	AT3G06350	MEE32	PO0020131-lateral root cap/PO0000263-non-hair root epidermal cell/PO0006203-pericycle/PO0020149-quiescent center/PO0006036-root epidermis/PO0006307-root procambium/PO0020124-root stele	dehydroquinate dehydratase, putative / shikimate dehydrogenase
CsTGY06G0001518	0	2.5983608245874e-52	1.19604635950475	1	0.828	7.21980538719854e-48	10.8258385817021	1.01643807656199	5.99253837732623	0.629995649119833	2.11568514442041	8.32532444557776	13.9508464829693	1.04270714990367	2.69551591933334	AT1G54690	GAMMA-H2AX	PO0025230-columella/PO0020131-lateral root cap/PO0000263-non-hair root epidermal cell/PO0005417-phloem/PO0020094-plant egg cell/PO0009013-portion of meristem tissue/PO0020149-quiescent center/PO0000258-root cortex/PO0005059-root endodermis/PO0006036-root epidermis/PO0006307-root procambium/PO0000262-trichoblast/PO0005352-xylem	gamma histone
CsTGY07G0001569	0	4.36884363134571e-61	1.19231631828404	0.745	0.202	1.21392689140572e-56	1.0831	0.0528150136620606	0.783105523261162	0.0828854944195912	0.0681635939371883	0.367492313897542	0.208824013069275	0	0.00724221123593832	AT5G23960	--	--	--
CsTGY03G0000730	0	1.16861305060278e-48	1.17303907346374	0.99	0.662	3.2471082224049e-44	4.03558030369765	0.717752579441603	2.14245275379438	1.00328426893194	1.39024037002603	1.8224165705314	4.22994570547344	0.141109783780551	0.281218393923677	AT2G02850	ARPN	PO0020121-lateral root/PO0005059-root endodermis/PO0006061-stigma epidermis	plantacyanin
CsTGY01G0000849	0	3.96755202895121e-50	1.16940678960712	0.946	0.505	1.10242400676438e-45	2.80887771476192	0.1992014376619	1.05140556924395	0.0904040976097991	0.0791816337260872	0.926791832551899	3.69471484378564	1.18315	0.972675711834621	AT2G40300	FER4	PO0025230-columella/PO0020149-quiescent center/PO0005059-root endodermis	ferritin 4
CsTGY03G0000354	0	1.75480674038571e-53	1.16790874035235	0.956	0.464	4.87590600883574e-49	2.45287602903906	0.0746139783698515	0.969528265793925	0.0418412301420365	0.0933701377150653	1.52837081059292	2.94424045074275	0.252060752003124	0.662136360433247	AT4G34160	CYCD3;1	PO0020131-lateral root cap/PO0020121-lateral root/PO0005645-leaf mesophyll/PO0009009-plant embryo/PO0000001-plant embryo proper/PO0009013-portion of meristem tissue/PO0020149-quiescent center	CYCLIN D3;1
CsTGY12G0001713	0	5.12379093262414e-60	1.16146054378446	0.926	0.382	1.42369654853894e-55	1.59268570958896	0.0253781531181824	0.82986834599205	0.17596139127404	0.159391240819686	0.741207069395367	1.38541321855095	0.00877436995365708	0.0283805479380827	AT5G47470	UMAMIT7	PO0009066-anther	Nodulin MtN21 /EamA-like transporter family protein
CsTGY15G0001107	0	3.78560589838189e-47	1.1593576738021	0.652	0.196	1.05186845492439e-42	0.962947994062034	0.00849436280880819	0.421793306767393	0.098989081212237	0.0926803963963497	0.376525687432378	0.248901181590025	0	0.00782067977984151	AT3G01570	AT3G01570	PO0009009-plant embryo	Oleosin family protein
CsTGY06G0001450	0	3.66393690988408e-49	1.15602579513921	1	0.8	1.01806150978039e-44	13.5480955566962	0.819868662860449	9.03473128324164	1.13041462027177	4.41566164512014	9.09717643476246	16.1291212232271	0.925628487391219	3.32664250187657	AT5G27670	HTA7	PO0025230-columella/PO0020131-lateral root cap/PO0000263-non-hair root epidermal cell/PO0009013-portion of meristem tissue/PO0020149-quiescent center/PO0000258-root cortex/PO0005059-root endodermis/PO0000262-trichoblast/PO0005352-xylem	histone H2A 7
CsTGY02G0000792	0	8.16120543455528e-54	1.15215378819674	0.995	0.856	2.26767254204553e-49	8.62713861049298	1.0688066777324	4.5775325630982	1.32626126084746	1.86468174304347	5.50344415745708	10.8438091175985	0.981111725865832	1.86929955321134	AT5G42800	--	--	--
CsTGY14G0000182	0	2.61396539843244e-55	1.1519405747749	0.98	0.6	7.26316425608437e-51	3.46199775451293	0.180216178742881	2.21288961960309	0.429416213945597	0.53980892575631	3.08060104092357	3.75161564204531	0.138156388199754	0.0386928568210201	AT2G26330	ER	PO0025183-leaf stomatal complex/PO0000001-plant embryo proper/PO0020149-quiescent center/PO0006085-root meristem/PO0020148-shoot apical meristem	Leucine-rich receptor-like protein kinase family protein
CsTGY09G0001387	0	2.85230599503063e-60	1.14916399934285	0.76	0.221	7.92541743779212e-56	1.15481948120015	0.00499943302361381	0.508996548496198	0.0140135981335418	0.0649850886816971	0.436089457196245	0.737395378958639	0	0	AT2G43710	SSI2	PO0025230-columella/PO0000263-non-hair root epidermal cell/PO0009013-portion of meristem tissue/PO0020149-quiescent center/PO0000258-root cortex/PO0005059-root endodermis/PO0006307-root procambium/PO0000262-trichoblast	Plant stearoyl-acyl-carrier-protein desaturase family protein
CsTGY04G0001083	0	4.40287551927687e-48	1.14164146988379	0.99	0.704	1.22338299178627e-43	6.28489298346962	0.535868315365203	3.54523110335045	0.262049371503847	1.17199075138298	4.65776	7.47144118941678	0.651533006116877	2.30404702536082	AT5G65360	AT5G65360	PO0025230-columella/PO0020131-lateral root cap/PO0005645-leaf mesophyll/PO0000263-non-hair root epidermal cell/PO0005417-phloem/PO0009013-portion of meristem tissue/PO0020149-quiescent center/PO0020123-root cap/PO0000258-root cortex/PO0005059-root endodermis/PO0006036-root epidermis/PO0006307-root procambium/PO0000262-trichoblast/PO0005352-xylem	Histone superfamily protein
CsTGY08G0002176	0	2.51525426471291e-51	1.13933270130413	0.897	0.356	6.98888549993128e-47	1.87070400360508	0.0363635568709655	1.54598261522175	0.113959067615522	0.0853496784079899	0.83868041255674	1.87723810378232	0.218450519395616	0.0585051590230123	AT1G12740	CYP87A2	PO0025230-columella/PO0020132-columella root cap cell/PO0020131-lateral root cap/PO0000263-non-hair root epidermal cell/PO0006203-pericycle/PO0005417-phloem/PO0009009-plant embryo/PO0020149-quiescent center/PO0020123-root cap/PO0000258-root cortex/PO0005059-root endodermis/PO0006036-root epidermis/PO0006085-root meristem/PO0006307-root procambium/PO0000262-trichoblast/PO0005352-xylem	cytochrome P450, family 87, subfamily A, polypeptide 2
CsTGY13G0001717	0	1.29003411727717e-51	1.12345542429592	1	0.918	3.58448879826635e-47	21.7718706365499	3.89123947143089	14.2930883938951	1.35032894523132	5.87741446504225	17.4097188114988	20.6833942315992	4.14675420061076	10.3930486057694	AT5G65360	AT5G65360	PO0025230-columella/PO0020131-lateral root cap/PO0005645-leaf mesophyll/PO0000263-non-hair root epidermal cell/PO0005417-phloem/PO0009013-portion of meristem tissue/PO0020149-quiescent center/PO0020123-root cap/PO0000258-root cortex/PO0005059-root endodermis/PO0006036-root epidermis/PO0006307-root procambium/PO0000262-trichoblast/PO0005352-xylem	Histone superfamily protein
CsTGY08G0001556	0	1.34274886038514e-65	1.11137579591756	0.721	0.173	3.73096198346616e-61	0.897287356798988	0.0125003242972583	0.272598292501726	0.00849871547198681	0	0.240117299256495	0.552665115739477	0.0309450235316981	0.084236145866996	AT3G26040	--	--	--
CsTGY11G0000495	0	8.38048021671961e-44	1.10740767152616	0.99	0.591	2.32860023301771e-39	4.98387	1.02165916105327	4.76574205139548	2.27659190985644	1.41407611974528	1.83386942109426	4.34033406947117	0.0708852959260541	0.103508704482301	AT5G22430	AT5G22430	PO0009032-petal/PO0009031-sepal	Pollen Ole e 1 allergen and extensin family protein
CsTGY03G0001409	0	3.06820450401506e-51	1.10133467453087	0.99	0.559	8.52531303485624e-47	3.5972125986026	0.257326501318954	2.58824768579799	1.38992745162094	0.731526531109976	1.28546619138618	2.90054243512113	0	0.0174081862457081	AT3G06350	MEE32	PO0020131-lateral root cap/PO0000263-non-hair root epidermal cell/PO0006203-pericycle/PO0020149-quiescent center/PO0006036-root epidermis/PO0006307-root procambium/PO0020124-root stele	dehydroquinate dehydratase, putative / shikimate dehydrogenase
CsTGY02G0000267	0	2.38453091517097e-46	1.1004671596802	1	0.674	6.62565760089404e-42	5.01369	0.321691849498227	3.39225193953878	0.340406749824874	0.860852825486368	4.23239182684693	5.8013828650992	0.439418810720193	1.2333048919387	AT1G50010	TUA2	PO0020090-embryo sac central cell/PO0020131-lateral root cap/PO0000263-non-hair root epidermal cell/PO0006203-pericycle/PO0005417-phloem/PO0020094-plant egg cell/PO0009013-portion of meristem tissue/PO0020149-quiescent center/PO0000258-root cortex/PO0005059-root endodermis/PO0006036-root epidermis/PO0005352-xylem	tubulin alpha-2 chain
CsTGY13G0001473	0	5.48856726466197e-48	1.09070949119331	1	0.82	1.52505330015897e-43	7.77570085940333	0.655346916885151	6.36441553615564	2.5425066563755	2.58891283608683	4.39959490458069	6.79759847646682	0.743506264252594	0.528396982274017	AT2G47590	PHR2	PO0025230-columella/PO0005417-phloem/PO0020149-quiescent center	photolyase/blue-light receptor 2
CsTGY06G0000967	0	3.8005270881725e-50	1.0888753809042	0.985	0.591	1.05601445671961e-45	3.19630999575714	0.359706679035534	2.60341669743822	1.42039623977728	1.00044894138814	1.95522831252989	0.758619128120391	0.386374470180145	0.0550612760313029	AT1G67980	CCOAMT	PO0020132-columella root cap cell/PO0005059-root endodermis	caffeoyl-CoA 3-O-methyltransferase
CsTGY13G0001049	0	8.90916363936541e-49	1.08826130092351	1	0.733	2.47550020883407e-44	4.02289117038506	0.417448391480663	2.62253075291212	1.27737471296132	1.36843605651427	2.15293153295548	3.16204152544671	0.324984444940291	0.421252012625346	AT5G22460	AT5G22460	PO0009088-seed coat/PO0000262-trichoblast	alpha/beta-Hydrolases superfamily protein
CsTGY06G0001943	0	2.14889088141361e-53	1.08187952844817	1	0.806	5.97090820309586e-49	5.78161603648726	0.597292170231235	3.2688094487856	1.06435305860062	1.23576695156379	4.23194685723739	7.49082333532192	0.806520052608786	0.602599074251439	AT2G45850	AT2G45850	PO0000001-plant embryo proper/PO0020003-plant ovule	AT hook motif DNA-binding family protein
CsTGY07G0001190	0	3.18787168603104e-67	1.07770289534722	0.623	0.114	8.85782026680585e-63	0.703358465550898	0	0.182039925904291	0	0	0.136139325501625	0.34806683603285	0	0	AT5G16350	AT5G16350	PO0020131-lateral root cap	O-acyltransferase (WSD1-like) family protein
CsTGY15G0000534	0	3.57367585859976e-60	1.07668822290529	0.593	0.113	9.9298157407053e-56	0.824480303015325	0.00227840152816947	0.2911293914625	0	0.0343424701817562	0.0891370191226493	0.471010925886452	0	0	AT1G80080	TMM	PO0004010-meristematic cell	Leucine-rich repeat (LRR) family protein
CsTGY01G0001264	0	5.13974551866255e-55	1.07049785076694	0.858	0.333	1.42812968981558e-50	1.30140020469209	0.0667111429862882	0.762432015817854	0.149982185648107	0.117358979851447	0.62965005397247	1.20774572857955	0	0.018227737645702	AT5G51750	--	--	--
CsTGY06G0001900	0	2.70120419566869e-49	1.06898507347021	0.77	0.262	7.50556597808501e-45	1.23026346582106	0.0364883862111747	0.521125109776549	0.036672297664078	0.034811526524522	0.421766120387288	1.64380348267489	0.0206087531026658	0.027226566276853	AT5G49690	AT5G49690	PO0009009-plant embryo/PO0005352-xylem	UDP-Glycosyltransferase superfamily protein
CsTGY03G0002036	0	1.30527973231164e-53	1.06760957432679	0.971	0.485	3.62685026420113e-49	2.10995163933744	0.0593730386592687	1.34889417036092	0.139602463710538	0.353227505149726	1.31553694574857	2.46709848836707	0.0837975881180018	0.178916803788299	AT3G23890	TOPII	PO0009013-portion of meristem tissue/PO0006085-root meristem/PO0020124-root stele/PO0005352-xylem	topoisomerase II
CsTGY06G0001239	0	1.76405914376054e-54	1.06213610654225	0.956	0.539	4.90161473685302e-50	1.80073582431591	0.240583131291365	1.28739044009369	0.10242848641959	0.161711948759605	1.63900310584269	1.30358260238177	0.368360281763263	0.23760333418364	AT1G14920	GAI	PO0020131-lateral root cap/PO0005417-phloem/PO0020094-plant egg cell/PO0005059-root endodermis/PO0006307-root procambium/PO0020124-root stele/PO0000262-trichoblast	GRAS family transcription factor family protein
CsTGY12G0000144	0	3.49489174886732e-50	1.0581041935449	0.936	0.503	9.71090621340272e-46	1.94382338680964	0.0945051072756073	1.20287482365261	0.115136460713553	0.500728560843598	1.20443460660767	1.94299468214714	0.0894783537384082	0.19313645279463	AT5G46280	MCM3	PO0025230-columella/PO0009032-petal/PO0020149-quiescent center/PO0009031-sepal/PO0005352-xylem	Minichromosome maintenance (MCM2/3/5) family protein
CsTGY07G0001538	0	3.53967113531392e-50	1.05725437781452	0.779	0.249	9.83533021658326e-46	1.32770364513303	0.0317720563772606	1.68089662237659	0.00793134626162984	0.0603965318291602	0.759900083516909	0.820118491009047	0.00477513871777975	0.01690353750812	AT3G04290	--	--	--
CsTGY13G0001898	0	1.86814334197943e-46	1.0570983672637	0.985	0.612	5.19082309002405e-42	2.73920351550063	0.224210607591679	1.99755095041957	0.344472005291274	0.63004446849244	1.86403933504315	3.06061844458584	0.148626061388569	0.393252383921313	AT1G50030	TOR	PO0020090-embryo sac central cell	target of rapamycin
CsTGY11G0000588	0	2.00571615389421e-40	1.04937096926237	0.838	0.404	5.57308290521044e-36	1.47270578336457	0.93945353187467	1.06167754338759	0.363122118784142	0.309191085496086	0.258970718404572	0.254375133876174	0.0388338182949854	0.0602864473935778	AT1G17840	ABCG11	PO0020121-lateral root/PO0006016-leaf epidermis/PO0005417-phloem	white-brown complex-like protein
CsTGY04G0003443	0	1.00087714473179e-53	1.04644459822483	0.902	0.401	2.78103723435174e-49	1.3772326778153	0.0519996821457611	0.815576150300624	0.151613997364573	0.18560716806081	0.771741101653636	1.17007013820678	0.0255196862163148	0.0698580902848415	AT5G35790	--	--	--
CsTGY08G0002503	0	2.82123527890912e-52	1.04530699563729	0.922	0.448	7.83908434597689e-48	1.56931467797113	0.0780335842427182	0.945168640495098	0.089076833198699	0.340403286622613	0.975628958798093	1.40064216608132	0.0706677209338871	0.136020039299061	AT5G44635	MCM6	PO0020149-quiescent center	minichromosome maintenance (MCM2/3/5) family protein
CsTGY06G0000133	0	1.30283192498196e-47	1.04196722441975	0.971	0.554	3.62004878675486e-43	2.18053844017058	0.220374950310625	1.23239216271863	0.0813727300683786	0.400653986900583	1.58575240373609	1.89594148234452	0.228939162380183	0.760775331369521	AT5G43250	NF-YC13	PO0005645-leaf mesophyll/PO0009009-plant embryo/PO0020149-quiescent center	nuclear factor Y, subunit C13
CsTGY01G0000156	0	6.10708505193331e-56	1.04136231509944	0.951	0.398	1.69691465253019e-51	2.59408	0.0358291567917822	1.04806598029281	0.232981734028421	0.0852015730606194	1.19822869752863	5.32064408367369	0.00261218007324553	0.0172303443880223	AT5G28640	AN3	PO0025230-columella/PO0000229-flower meristem/PO0020131-lateral root cap/PO0000263-non-hair root epidermal cell/PO0006203-pericycle/PO0005417-phloem/PO0009009-plant embryo/PO0009013-portion of meristem tissue/PO0020149-quiescent center/PO0000258-root cortex/PO0025181-root elongation zone/PO0005059-root endodermis/PO0006036-root epidermis/PO0006307-root procambium/PO0000262-trichoblast/PO0005352-x…	SSXT family protein
CsTGY12G0000606	0	2.34056544088468e-44	1.03899030863113	0.985	0.695	6.50349513404218e-40	4.16992121268631	0.321877659937132	2.4894174201215	0.275645060757992	0.957256512517514	2.9521419792338	5.25897573057199	0.479957864298032	1.30895261455339	AT1G14900	HMGA	PO0005417-phloem/PO0009009-plant embryo/PO0009013-portion of meristem tissue/PO0000258-root cortex/PO0005059-root endodermis/PO0006307-root procambium/PO0020124-root stele/PO0000262-trichoblast/PO0005352-xylem	high mobility group A
CsTGY09G0001953	0	5.58875877444412e-55	1.03860206925338	0.951	0.453	1.55289251306704e-50	1.6476719479965	0.075376096715626	0.989256143482634	0.11236753920043	0.338099913786616	0.994789531711526	1.71656732483202	0.0384802674938188	0.0978608005616212	AT1G76740	AT1G76740	PO0006085-root meristem	hypothetical protein
CsTGY10G0002472	0	1.40855858371839e-46	1.03163394343723	0.892	0.431	3.91382088071993e-42	1.52681944616697	0.307779250898364	1.26339910450838	0.0475625180569266	0.104938145151153	1.05297483424152	1.18460415584196	0.235835183697108	0.14101136553205	AT3G58060	AT3G58060	PO0000263-non-hair root epidermal cell	Cation efflux family protein
CsTGY02G0003219	0	5.75586573165079e-33	1.03123589059567	0.779	0.402	1.59932485219649e-28	1.43073862168927	0.220899305957197	1.54223536490289	0.24050835234819	0.340812416072095	0.895434255041405	0.300977814747198	0	0.0195733824148094	AT5G07990	TT7	PO0025237-leaf guard cell/PO0009009-plant embryo/PO0000258-root cortex/PO0005059-root endodermis/PO0009088-seed coat/PO0006061-stigma epidermis	Cytochrome P450 superfamily protein
CsTGY04G0002917	0	4.26176385745224e-45	1.03004265830348	0.975	0.675	1.18417370543168e-40	2.93949831658081	0.337774650122864	3.05281066956521	0.558357033248749	0.899923853683211	1.9376108046751	1.40136758805076	0.460488152219234	0.430963186352904	AT2G37040	PAL1	PO0025073-branch/PO0025230-columella/PO0020131-lateral root cap/PO0020121-lateral root/PO0000263-non-hair root epidermal cell/PO0006203-pericycle/PO0005417-phloem/PO0020149-quiescent center/PO0000258-root cortex/PO0005059-root endodermis/PO0006036-root epidermis/PO0006307-root procambium/PO0020124-root stele/PO0009088-seed coat/PO0000262-trichoblast	PHE ammonia lyase 1
CsTGY11G0000922	0	1.3582357468695e-51	1.02560258873813	1	0.997	3.7739938462516e-47	58.3050267801682	12.5482220053685	44.492612607245	8.52854	15.9133540891087	48.6595062408863	56.9905978111468	13.8575137722225	23.0447	AT3G45980	HTB9	PO0025230-columella/PO0020131-lateral root cap/PO0000263-non-hair root epidermal cell/PO0006203-pericycle/PO0005417-phloem/PO0009013-portion of meristem tissue/PO0020149-quiescent center/PO0020123-root cap/PO0000258-root cortex/PO0005059-root endodermis/PO0006036-root epidermis/PO0006307-root procambium/PO0000262-trichoblast/PO0005352-xylem	Histone superfamily protein
CsTGY13G0001518	0	1.42928135159752e-48	1.0253323546456	0.961	0.538	3.97140116354886e-44	2.02357375968003	0.102423996212698	1.31663727943194	0.14750739445866	0.48694459787702	1.31460076055806	1.83948310049896	0.0968575385958626	0.369094382236947	AT1G69770	CMT3	PO0005645-leaf mesophyll/PO0009013-portion of meristem tissue/PO0005059-root endodermis/PO0006085-root meristem/PO0005352-xylem	chromomethylase 3
CsTGY07G0000556	0	6.19751209484262e-44	1.02317977699348	0.721	0.282	1.72204071067297e-39	0.924727231982299	0.0475444650548946	0.439525121451497	0.161647582871953	0.103294186373682	0.207718781642689	0.580287795871021	0.0335809601736223	0.0379380193843261	AT3G15270	--	--	--
CsTGY02G0003271	0	1.68562922837232e-49	1.02073197500163	1	0.988	4.68368937395532e-45	21.9516585902087	7.5812402275879	12.3516641530055	3.20210389261068	4.76425705123157	15.1733472627038	23.8755277011411	6.40499395054725	12.4253584797879	AT3G43190	SUS4	PO0000071-companion cell/PO0005417-phloem/PO0009009-plant embryo/PO0005352-xylem	sucrose synthase 4
CsTGY04G0001805	0	6.29968051698318e-50	1.01655372844203	0.931	0.462	1.75042922844895e-45	1.67821463655592	0.0516019906909771	0.973698007446193	0.0830759188537308	0.299499610183024	1.0277934692054	2.03377451104754	0.0812992458964157	0.212113186340703	AT2G16440	MCM4	PO0025121-pollen sperm cell/PO0020149-quiescent center/PO0005352-xylem	Minichromosome maintenance (MCM2/3/5) family protein
CsTGY07G0001306	0	5.28529704049723e-36	1.01645224525715	0.98	0.755	1.46857263567256e-31	4.24372934177018	0.712407876512953	3.10262193245538	0.405453746308429	0.605204854130856	1.72245575939801	4.38355355382413	1.49315570353422	2.72560421286598	AT1G52820	--	--	--
CsTGY01G0002149	0	9.24762158810816e-47	1.01311266151274	0.961	0.537	2.56954413447173e-42	2.18077295674576	0.125275383389491	1.40559054485302	0.174964958677173	0.578151039898238	1.55335481228106	2.20121648644735	0.116937423047419	0.419856563042653	AT5G23420	HMGB6	PO0025230-columella/PO0005645-leaf mesophyll/PO0009013-portion of meristem tissue/PO0020149-quiescent center/PO0005059-root endodermis	high-mobility group box 6
CsTGY02G0002472	0	6.89843375198063e-52	1.00505907107543	0.931	0.441	1.91679880232534e-47	1.46081589611533	0.0792866772374022	0.857536224954201	0.0765860670416274	0.373326421356904	0.828930537131585	1.40433987735916	0.0658914912908376	0.146737866226155	AT2G07690	MCM5	PO0020149-quiescent center	Minichromosome maintenance (MCM2/3/5) family protein
CsTGY05G0002635	0	9.14287436191712e-44	1.00205565921669	0.941	0.509	2.54043907020229e-39	2.31803530484928	0.159136498492569	1.36584524923387	0.109611839568917	0.349902248552033	1.90960310038754	2.42976113344828	0.19174674531724	0.554920237086005	AT4G15830	AT4G15830	PO0009009-plant embryo/PO0009013-portion of meristem tissue/PO0006085-root meristem/PO0006307-root procambium	ARM repeat superfamily protein
CsTGY06G0001102	0	2.41910931794032e-26	-1.00388	0.569	0.823	6.72173715082896e-22	0.454423334484208	1.37165443945675	1.04383900695491	1.68690232375188	1.98756631211293	1.33178016461564	0.464354442572025	1.72816801476742	1.29406500324036	AT1G79750	NADP-ME4	PO0020131-lateral root cap/PO0000263-non-hair root epidermal cell/PO0000258-root cortex	NADP-malic enzyme 4
CsTGY05G0000864	0	1.70911981478199e-13	-1.0045	0.333	0.56	4.74896031735323e-09	0.207810131709699	0.774288426781498	0.234141290383305	0.415767453828062	0.84174237968217	0.216192322357931	0.311774283390756	3.1572910468011	2.16967118134957	--	--	--	--
CsTGY01G0002266	0	1.52385048141131e-17	-1.00738	0.995	1	4.23417094764946e-13	9.96807160518022	31.3185461844258	21.3772104306752	31.2189659573297	16.7220571317319	13.3809304748463	4.8662729598839	21.8640241709488	13.3842535957967	AT5G64040	PSAN	PO0025034-leaf	photosystem I reaction center subunit PSI-N, chloroplast, putative / PSI-N, putative (PSAN)
CsTGY02G0001933	0	5.16895458920468e-21	-1.00812	0.23	0.565	1.43624572215641e-16	0.128999871656068	1.9000589367772	0.49316653467984	0.194646986398105	0.361198649093688	0.294467711418489	0.156634853552264	2.00632707771326	1.82356685320988	AT5G11090	AT5G11090	PO0025073-branch/PO0020131-lateral root cap/PO0000263-non-hair root epidermal cell/PO0006203-pericycle/PO0005417-phloem/PO0009013-portion of meristem tissue/PO0020149-quiescent center/PO0000258-root cortex/PO0006036-root epidermis/PO0006307-root procambium/PO0020124-root stele	serine-rich protein-like protein
CsTGY09G0000997	0	2.85028597469515e-20	-1.01017	0.789	0.851	7.91980460928795e-16	0.713706932893169	1.84907755006286	1.39170173937382	1.29718041433039	2.08768273063743	1.12933572788746	0.407120311893232	5.1800203786442	2.99360177693316	AT3G23820	GAE6	PO0025230-columella/PO0020121-lateral root/PO0000263-non-hair root epidermal cell/PO0006203-pericycle/PO0005417-phloem/PO0020149-quiescent center/PO0000258-root cortex/PO0005059-root endodermis/PO0006036-root epidermis/PO0006307-root procambium/PO0020124-root stele/PO0009088-seed coat/PO0000262-trichoblast/PO0005352-xylem	UDP-D-glucuronate 4-epimerase 6
CsTGY05G0000217	0	3.5976460929951e-16	-1.01271	0.637	0.765	9.99641943399618e-12	0.492389115162766	1.10770536149232	0.592329318578646	1.77623953971347	2.44074604389446	0.697431515649291	0.480187140451735	1.49251450651089	1.76632620970059	AT5G56170	LLG1	PO0000263-non-hair root epidermal cell/PO0020149-quiescent center/PO0000258-root cortex/PO0005059-root endodermis/PO0006036-root epidermis/PO0000256-root hair cell/PO0000262-trichoblast/PO0005352-xylem	LORELEI-LIKE-GPI-ANCHORED PROTEIN 1
CsTGY06G0003335	0	1.52812064610608e-25	-1.01325	0.613	0.839	4.24603602727035e-21	0.544939140861486	2.10423935538363	1.36580775005846	2.01970253028968	2.14233475284847	0.950848429923843	0.410041362918009	1.85383233705839	1.65974918303247	AT4G35320	AT4G35320	PO0000258-root cortex/PO0005059-root endodermis/PO0006036-root epidermis/PO0006307-root procambium/PO0005352-xylem	hypothetical protein
CsTGY04G0002885	0	2.37403027086495e-18	-1.01421	0.034	0.336	6.59648051062536e-14	0.0144555884912946	0.724194092464642	0.179815960407645	0.289731644172147	0.36599615021165	0.199736753755615	0.00418288580638091	0.307540769509964	1.83061680219774	--	--	--	--
CsTGY11G0002206	0	5.66261895812044e-13	-1.01502	0.26	0.5	1.57341530370335e-08	0.206363549573827	0.411378095537322	0.283644506859981	1.4764689094903	3.26038449700315	0.253456589290915	0.135813231198174	0.398111277977868	0.252591508779348	AT3G45970	EXLA1	PO0025073-branch/PO0025230-columella/PO0020131-lateral root cap/PO0006203-pericycle/PO0005417-phloem/PO0020149-quiescent center/PO0005059-root endodermis/PO0006036-root epidermis/PO0006307-root procambium/PO0000262-trichoblast/PO0005352-xylem	expansin-like A1
CsTGY15G0000722	0	3.88711144552587e-24	-1.01536	0.181	0.555	1.08007278625382e-19	0.113109447429746	1.05255597439573	0.228223750651856	0.775692196654231	1.27371447687267	0.252739686702565	0.152036082292042	0.849634469982128	0.998518858282004	AT5G48930	HCT	PO0025073-branch/PO0025230-columella/PO0020131-lateral root cap/PO0020121-lateral root/PO0000263-non-hair root epidermal cell/PO0006203-pericycle/PO0005417-phloem/PO0020149-quiescent center/PO0000258-root cortex/PO0005059-root endodermis/PO0006036-root epidermis/PO0006307-root procambium/PO0020124-root stele/PO0000262-trichoblast/PO0005352-xylem	hydroxycinnamoyl-CoA shikimate/quinate hydroxycinnamoyl transferase
CsTGY06G0001913	0	8.57684106275399e-25	-1.01613	0.059	0.445	2.38316105769682e-20	0.0306343439885642	2.58585582740268	0.0972116718977763	0.88363614963888	0.697806375718052	0.0272538067936933	0.00736925511465561	0.680878415230798	0.320877138585977	AT5G20630	GER3	PO0005645-leaf mesophyll	germin 3
CsTGY15G0000969	0	1.72269226127687e-15	-1.01744	1	0.993	4.78667271718391e-11	4.77761456229376	12.9544559399869	3.90422398783901	9.97686114838024	11.8157015152682	5.21984524567275	4.53947330263462	17.4904331020391	13.8793317414728	AT1G15270	AT1G15270	PO0025073-branch/PO0025230-columella/PO0005645-leaf mesophyll/PO0000263-non-hair root epidermal cell/PO0005417-phloem/PO0005059-root endodermis/PO0006036-root epidermis	Translation machinery associated TMA7
CsTGY02G0001935	0	1.49421028107997e-10	-1.01778	0.113	0.318	4.1518126870088e-06	0.0547390981281106	0.524040898346071	0.094774956036009	0.0572548627741317	0.0742224761968745	0.269772458980675	0.0500549815546497	1.41533340210373	2.45566418298051	AT1G15760	AT1G15760	PO0005417-phloem/PO0005352-xylem	Sterile alpha motif (SAM) domain-containing protein
CsTGY11G0002100	0	3.58313787226523e-11	-1.01908	0.397	0.577	9.95610689187616e-07	0.284251662451036	1.01983613394428	0.979473004218671	2.17819025679063	1.12324086033064	0.198925931461317	0.0523755748332396	0.643596191814828	0.466494568682837	AT2G31945	AT2G31945	PO0000201-chalazal cyst/PO0020132-columella root cap cell/PO0000293-guard cell/PO0020131-lateral root cap/PO0020123-root cap	transmembrane protein
CsTGY02G0001408	0	2.54129149858952e-19	-1.02023	0.995	0.998	7.06123255798085e-15	5.37649989649837	17.8191408445991	11.1616849692251	16.9593171917021	7.81931442674743	6.46698421371064	3.42999837650674	16.1430044241499	7.90420686183095	AT3G47470	LHCA4	PO0025230-columella/PO0009009-plant embryo/PO0020149-quiescent center/PO0000258-root cortex/PO0006036-root epidermis	light-harvesting chlorophyll-protein complex I subunit A4
CsTGY10G0000456	0	2.32307654043294e-12	-1.02251	0.167	0.401	6.45490047524698e-08	0.102219366697555	0.298623969687858	0.465066318392089	1.60743587151875	1.59999246189387	0.129401387762144	0.046806746594013	0.0685069292013237	0.0770520834522167	AT1G68710	AT1G68710	PO0005059-root endodermis/PO0009088-seed coat	ATPase E1-E2 type family protein / haloacid dehalogenase-like hydrolase family protein
CsTGY08G0000051	0	1.61360965362538e-26	-1.02444	0.078	0.483	4.48357578356349e-22	0.0449876504926851	0.783419505964154	0.107831225454153	0.957175491559685	0.870877591660047	0.0664889530162218	0.0539293490223246	0.814144925216865	0.657427992069946	AT4G16380	AT4G16380	PO0025230-columella/PO0005417-phloem/PO0020149-quiescent center/PO0000258-root cortex/PO0005059-root endodermis/PO0006036-root epidermis/PO0006307-root procambium/PO0000262-trichoblast/PO0005352-xylem	Heavy metal transport/detoxification superfamily protein
CsTGY07G0000827	0	1.69002165751763e-22	-1.02553	1	1	4.69589417757849e-18	15.0480104279091	54.8976213695719	34.0422814959196	37.2758408899398	20.1578128880503	20.6487363673183	11.2013089228424	37.0712110861332	25.1086883962305	AT2G05100	LHCB2.1	PO0005645-leaf mesophyll	photosystem II light harvesting complex protein 2.1
CsTGY05G0000299	0	4.00610466964648e-26	-1.0259	0.681	0.847	1.11313624350797e-21	0.617929535682706	2.79944643491342	2.16109071365591	1.85249189501684	1.90820390129284	1.42803563327139	0.343098770413806	1.68567144950445	1.79766584104568	AT1G55920	SERAT2;1	PO0025073-branch/PO0025230-columella/PO0020132-columella root cap cell/PO0020131-lateral root cap/PO0000263-non-hair root epidermal cell/PO0005417-phloem/PO0020149-quiescent center/PO0000258-root cortex/PO0006036-root epidermis/PO0000256-root hair cell/PO0006307-root procambium/PO0000262-trichoblast/PO0005352-xylem	serine acetyltransferase 2;1
CsTGY12G0001774	0	3.28139498261447e-20	-1.02681	0.598	0.798	9.11768409869258e-16	0.569816956604303	3.06034232609296	1.02703738866154	2.02252559727689	5.46365997225832	1.0489426957319	0.405823868584444	0.990243589210221	1.03952610629589	AT1G62790	AT1G62790	PO0006076-metaphloem/PO0000263-non-hair root epidermal cell/PO0006077-protophloem/PO0020149-quiescent center/PO0000258-root cortex/PO0005059-root endodermis/PO0006036-root epidermis/PO0005352-xylem	Bifunctional inhibitor/lipid-transfer protein/seed storage 2S albumin superfamily protein
CsTGY09G0001934	0	2.47272603950103e-22	-1.02778	0.725	0.86	6.87071657335755e-18	0.721016782019535	2.02370064469897	1.86824147332135	2.25332638053277	2.28870951749352	1.85473288433099	0.535154690179134	1.47043652854392	2.54157496960685	AT1G18740	AT1G18740	PO0025073-branch/PO0025230-columella/PO0000263-non-hair root epidermal cell/PO0005417-phloem/PO0020149-quiescent center/PO0005059-root endodermis/PO0006036-root epidermis/PO0000262-trichoblast	ROH1, putative (DUF793)
CsTGY14G0000733	0	8.77468633935028e-19	-1.03192	0.98	0.967	2.43813434625187e-14	1.86971345960443	6.22744209098023	1.75155476032736	3.22323281012106	4.52972452686322	1.91226132333288	1.95077930955734	7.83222189735793	7.98451508405083	AT1G31812	ACBP6	PO0025073-branch/PO0025230-columella/PO0000071-companion cell/PO0020131-lateral root cap/PO0005645-leaf mesophyll/PO0006076-metaphloem/PO0000263-non-hair root epidermal cell/PO0005417-phloem/PO0006077-protophloem/PO0020149-quiescent center/PO0000258-root cortex/PO0005059-root endodermis/PO0006036-root epidermis/PO0000256-root hair cell/PO0020124-root stele/PO0006061-stigma epidermis/PO0000262-tri…	acyl-CoA-binding protein 6
CsTGY05G0000861	0	3.35646931107096e-15	-1.03368	0.088	0.357	9.32628562774177e-11	0.0425947318805864	0.698789355794586	0.113439251366599	0.232056788083147	0.168863041645184	0.235237144670306	0.0114066253828707	0.792614239234962	2.37110218250215	--	--	--	--
CsTGY07G0001077	0	1.12860707414785e-31	-1.03415	0.147	0.593	3.13594761622722e-27	0.0815863891087911	2.42954642253974	1.33675178744405	0.689005364484572	0.557379945459317	0.335158208779619	0.253260364066094	0.348752098724881	0.418902947451154	AT4G10265	AT4G10265	PO0009009-plant embryo/PO0020124-root stele	Wound-responsive family protein
CsTGY07G0001079	0	7.43823287391529e-24	-1.03555	0.412	0.718	2.0667873863461e-19	0.301325046543435	4.39698375670192	3.00789475906965	0.432509146345308	0.425034938045318	1.10722712531956	0.728932781265983	0.972329590592446	0.768175571858217	AT4G10270	AT4G10270	PO0009009-plant embryo	Wound-responsive family protein
CsTGY04G0002096	0	1.72805606899887e-12	-1.03705	1	0.999	4.80157659332027e-08	11.4683093329217	32.2061746789164	20.8001091425282	42.2912731922841	19.7172980193378	12.6568995322125	5.00468257175834	25.2757024790173	13.6818623158183	AT4G12800	PSAL	PO0005645-leaf mesophyll/PO0025034-leaf	photosystem I subunit l
CsTGY07G0000641	0	3.51358837724593e-15	-1.03841	0.402	0.626	9.76285666501553e-11	0.265072104268297	1.71678568415572	0.126922980965055	0.424599115503345	0.852879982815959	0.250463697387722	0.330936347283682	3.21797565334831	2.62492579687414	AT3G14850	TBL41	PO0025074-embryo sac/PO0000263-non-hair root epidermal cell/PO0000258-root cortex/PO0000256-root hair cell	TRICHOME BIREFRINGENCE-LIKE 41
CsTGY11G0000655	0	7.39440302016009e-29	-1.03901	0.132	0.551	2.05460882318168e-24	0.0669447854792477	1.59047363681277	0.336682910121259	0.261062239911671	0.632837925497896	0.210806016933728	0.079055051995165	1.29652699362849	1.41156723951119	AT3G18280	AT3G18280	PO0025230-columella/PO0020132-columella root cap cell/PO0020131-lateral root cap/PO0000263-non-hair root epidermal cell/PO0006203-pericycle/PO0005417-phloem/PO0009009-plant embryo/PO0009013-portion of meristem tissue/PO0020123-root cap/PO0000258-root cortex/PO0005059-root endodermis/PO0006036-root epidermis/PO0006307-root procambium/PO0020124-root stele/PO0000262-trichoblast/PO0005352-xylem	Bifunctional inhibitor/lipid-transfer protein/seed storage 2S albumin superfamily protein
CsTGY06G0003184	0	9.90977462120092e-19	-1.04148	0.044	0.351	2.75352997624689e-14	0.0221544383272831	2.46590896944328	0.027591854982969	0.0430888198181154	0.0460387582459321	0.0767275305514253	0.0255553331990189	3.20715779508334	1.05950496468909	AT4G38840	AT4G38840	PO0005645-leaf mesophyll/PO0025034-leaf/PO0009088-seed coat	SAUR-like auxin-responsive protein family
CsTGY14G0001108	0	5.69869673221861e-08	-1.04194	0.328	0.489	0.00158343987401426	0.23403729301118	0.482501427042395	0.218333190824522	0.348883503018648	0.804743299565955	0.814792276416616	0.140472050543255	1.25569026624889	2.92181847974688	--	--	--	--
CsTGY08G0001735	0	1.4006540092042e-10	-1.04517	0.456	0.613	3.8918572299748e-06	0.336369573674279	0.655295328977309	0.336813999173386	2.59442643272382	1.44694587654885	0.328952318040424	0.36792810030232	1.02047538748869	0.524917873652823	AT1G11260	STP1	PO0025230-columella/PO0020132-columella root cap cell/PO0020131-lateral root cap/PO0006203-pericycle/PO0020149-quiescent center/PO0000258-root cortex/PO0005059-root endodermis/PO0006036-root epidermis/PO0006085-root meristem/PO0000262-trichoblast	sugar transporter 1
CsTGY13G0001280	0	3.31722328830149e-16	-1.04567	1	0.996	9.21723662887452e-12	4.41006566326484	13.7316261941215	6.92078477418626	14.438449268434	8.42515267191883	5.02051216744196	2.76625596432656	10.5616596337359	8.19147543075319	AT2G30570	PSBW	PO0005645-leaf mesophyll/PO0025034-leaf	photosystem II reaction center W
CsTGY02G0000805	0	1.87986622262928e-22	-1.04669	0.113	0.481	5.22339628619773e-18	0.0791624899603597	2.60594	1.45904460598086	0.417732281596088	1.92973633351849	0.203999239560981	0.0249725681068446	0.234811696710435	0.20153577071817	AT3G50980	XERO1	PO0009009-plant embryo/PO0005352-xylem	dehydrin xero 1
CsTGY08G0000736	0	5.18135177717962e-27	-1.04804	0.613	0.846	1.43969040480713e-22	0.612212827259687	3.80084280086025	1.43695673669093	1.44863874864342	1.46644	1.22052299847349	0.680082334076197	3.23739968900549	2.36708108343142	AT1G28330	DYL1	PO0025230-columella/PO0000293-guard cell/PO0020131-lateral root cap/PO0006203-pericycle/PO0005417-phloem/PO0000258-root cortex/PO0005059-root endodermis/PO0006036-root epidermis/PO0006307-root procambium/PO0000262-trichoblast/PO0005352-xylem	dormancy-associated protein-like 1
CsTGY05G0000775	0	1.66220962696607e-16	-1.04873	0.868	0.927	4.61861566948791e-12	1.28224582879271	4.25670447085023	3.71710685044674	5.18579033441084	2.78980639123562	1.68764974996048	0.67331942155747	2.40412666817263	1.38585301410672	AT3G14420	GOX1	PO0005645-leaf mesophyll/PO0025034-leaf	Aldolase-type TIM barrel family protein
CsTGY04G0000301	0	2.61927852093772e-28	-1.05086	0.127	0.536	7.27792729827756e-24	0.0606760488890652	1.7089959301375	0.427271933238934	0.185653873070676	0.445080141772149	0.527429210632617	0.0298883621406123	1.89792261473881	1.35841420518919	AT1G19530	AT1G19530	PO0000065-phloem pole pericycle cell/PO0009009-plant embryo	DNA polymerase epsilon catalytic subunit A
CsTGY04G0000629	0	8.8787745008881e-09	-1.05097	0.667	0.734	0.000246705628281677	0.67014930676939	0.991193414642245	1.21828739285939	3.68259638722307	4.29031371056794	0.827723241370548	0.438474641773615	0.731267750042428	0.541432741211881	AT4G07960	CSLC12	PO0025281-pollen/PO0000256-root hair cell/PO0000262-trichoblast	Cellulose-synthase-like C12
CsTGY03G0003074	0	1.85669554511145e-06	-1.05135	0.995	0.998	0.0515901424164668	5.68026463048487	7.9307793641849	9.97284971640712	24.0924771335305	10.8010584492132	6.80040709362693	3.49409842660218	8.88296601611174	5.67740062649246	AT4G01150	AT4G01150	PO0025073-branch/PO0025230-columella/PO0020131-lateral root cap/PO0005645-leaf mesophyll/PO0000263-non-hair root epidermal cell/PO0006203-pericycle/PO0020149-quiescent center/PO0000258-root cortex/PO0005059-root endodermis/PO0020124-root stele/PO0009010-seed/PO0000262-trichoblast	CURVATURE THYLAKOID 1A-like protein
CsTGY04G0002214	0	4.08247467804105e-17	-1.05149	0.211	0.501	1.13435641404049e-12	0.142541728454564	0.716401501345152	0.810442468401147	1.59163001954943	1.66078180349548	0.186879161253817	0.0855625352084494	0.146118945839953	0.105879003650541	AT2G38470	WRKY33	PO0025073-branch/PO0025230-columella/PO0020131-lateral root cap/PO0005417-phloem/PO0020149-quiescent center/PO0000258-root cortex/PO0005059-root endodermis/PO0006036-root epidermis/PO0000256-root hair cell/PO0006307-root procambium/PO0025178-stem epidermis	WRKY DNA-binding protein 33
CsTGY11G0000474	0	1.554795085403e-25	-1.05183	0.064	0.453	4.32015362430077e-21	0.0303376312421509	0.804488970960079	0.202003391636376	0.571110751789785	0.696243879507212	0.321291553703454	0.0126072656803861	0.642997834214699	1.31247656735991	AT2G47140	SDR5	PO0025230-columella/PO0020132-columella root cap cell/PO0020131-lateral root cap/PO0006203-pericycle/PO0005417-phloem/PO0009009-plant embryo/PO0020149-quiescent center/PO0000258-root cortex/PO0005059-root endodermis/PO0006036-root epidermis/PO0006307-root procambium/PO0000262-trichoblast/PO0005352-xylem	NAD(P)-binding Rossmann-fold superfamily protein
CsTGY09G0001483	0	9.68148452970463e-20	-1.05222	0.24	0.556	2.69009729142373e-15	0.182330042033438	0.716598021215052	0.231898747736066	1.80451707356866	1.67307625785432	0.121095026661525	0.0981125296090025	1.26608550763599	0.593939780785305	AT2G43850	--	--	--
CsTGY04G0003004	0	5.03623801259083e-13	-1.05233	0.877	0.903	1.39936909417849e-08	1.2024	1.97771694006516	2.0205455694355	5.13975	4.4587489802521	2.24743638496375	0.977315234833722	1.77541546305661	1.57996631565829	AT2G37330	ALS3	PO0006023-bundle sheath/PO0000071-companion cell/PO0009088-seed coat/PO0000262-trichoblast	aluminum sensitive 3
CsTGY03G0002039	0	1.54241973771309e-17	-1.05246	0.123	0.426	4.28576748320958e-13	0.0652990406369587	0.460658617410509	0.423887772991528	1.3795963533059	0.937320573122038	0.0655378180201578	0.00935590192878562	0.122803072229243	0.294801428413002	AT3G52070	--	--	--
CsTGY01G0001730	0	9.11050451408469e-08	-1.05329	0.779	0.82	0.00253144478428357	0.896502663795977	2.57406289937509	0.695941421208844	1.21053248778913	2.55081582074217	0.725743098824772	1.63697093118169	3.3220529601881	5.80176189953215	AT5G54160	OMT1	PO0025230-columella/PO0020131-lateral root cap/PO0020121-lateral root/PO0005645-leaf mesophyll/PO0000263-non-hair root epidermal cell/PO0006203-pericycle/PO0020149-quiescent center/PO0000258-root cortex/PO0005059-root endodermis/PO0006036-root epidermis/PO0000256-root hair cell/PO0006307-root procambium/PO0020124-root stele/PO0000262-trichoblast/PO0005352-xylem	O-methyltransferase 1
CsTGY03G0002887	0	2.89705285801646e-30	-1.05342	0.054	0.51	8.04975107128454e-26	0.0560417382771309	1.59358489234134	0.665087280007072	1.13751571811459	1.13629628132721	0.0465390050281613	0.045460472569044	0.862537301519689	0.409009231754644	AT3G61260	AT3G61260	PO0025073-branch/PO0025230-columella/PO0020131-lateral root cap/PO0020121-lateral root/PO0000263-non-hair root epidermal cell/PO0005417-phloem/PO0020149-quiescent center/PO0000258-root cortex/PO0005059-root endodermis/PO0006036-root epidermis/PO0000256-root hair cell/PO0006307-root procambium/PO0020124-root stele/PO0000262-trichoblast/PO0005352-xylem	Remorin family protein
CsTGY07G0002939	0	1.88306549419749e-22	-1.055	0	0.344	5.23228578217716e-18	0	2.37218566449332	0.0301035734566808	0.071156691461339	0.0959379670402855	0.0148141697597801	0	2.75591616576092	1.11511534472613	AT2G40610	EXPA8	PO0006016-leaf epidermis/PO0000258-root cortex/PO0005059-root endodermis/PO0006061-stigma epidermis/PO0000262-trichoblast	expansin A8
CsTGY01G0000531	0	1.24257324226837e-08	-1.05513	0.676	0.748	0.000345261401096689	0.724686984888626	1.6433975243831	1.05301772475214	0.422201935069887	2.22625549245464	1.53862625196836	0.203493511547478	7.83467597887694	3.48159913447242	AT4G01470	TIP1;3	PO0009066-anther/PO0009046-flower/PO0025281-pollen/PO0025195-pollen tube cell	tonoplast intrinsic protein 1;3
CsTGY11G0000831	0	3.58625377775353e-15	-1.05566	0.074	0.343	9.96476474686595e-11	0.0398999259394247	0.186409342493698	0.20116412472912	1.45720156776542	1.22789007406666	0.111668475009163	0.00903896724804405	0.12112013664222	0.086658240841126	AT3G45640	MPK3	PO0025073-branch/PO0025230-columella/PO0020131-lateral root cap/PO0000258-root cortex/PO0005059-root endodermis/PO0000262-trichoblast	mitogen-activated protein kinase 3
CsTGY03G0001890	0	4.11111028255541e-15	-1.05604	0.461	0.664	1.14231310311085e-10	0.355943011785735	1.10976339294755	2.29889784967944	2.03337256681674	1.61165909564468	0.525817418847328	0.287724688889683	0.282095751443199	0.344454698236642	AT1G01550	BPS1	PO0025073-branch/PO0020131-lateral root cap/PO0020149-quiescent center/PO0005059-root endodermis/PO0006036-root epidermis/PO0005352-xylem	BPS1-like protein (DUF793)
CsTGY03G0002198	0	2.09022538533706e-23	-1.05641	0.186	0.555	5.80790025569757e-19	0.124977689051036	0.879305512230479	0.692379304392595	1.43554682201411	1.50575198453445	0.212916351700129	0.0666264873162861	0.453985815750145	0.349514897620268	AT3G48990	AAE3	PO0025230-columella/PO0000263-non-hair root epidermal cell/PO0006203-pericycle/PO0005417-phloem/PO0020149-quiescent center/PO0000258-root cortex/PO0005059-root endodermis/PO0006036-root epidermis/PO0000256-root hair cell/PO0000262-trichoblast/PO0005352-xylem	AMP-dependent synthetase and ligase family protein
CsTGY06G0001989	0	3.82410009850412e-12	-1.05703	0.049	0.273	1.06256445337035e-07	0.0401300447043224	0.61337564552022	0.0230465776440614	0.0708124710369544	0.158494522936364	0.0383863834178262	0	0.622662998862131	2.87244311870294	AT3G61220	SDR1	PO0000071-companion cell/PO0006203-pericycle/PO0005417-phloem	NAD(P)-binding Rossmann-fold superfamily protein
CsTGY11G0001237	0	3.30509624554513e-17	-1.06366	0.005	0.282	9.1835404278717e-13	0.000889196195093913	0.925100869616506	0.0844260150061984	0.0353143132864037	0.0918214638682455	0.0133125905752839	0.00774474203843786	5.98686085445869	0.550263384110443	AT2G40610	EXPA8	PO0006016-leaf epidermis/PO0000258-root cortex/PO0005059-root endodermis/PO0006061-stigma epidermis/PO0000262-trichoblast	expansin A8
CsTGY13G0001772	0	7.80425158274332e-21	-1.06406	0.24	0.566	2.16848934478106e-16	0.153662472162611	1.63086691074066	0.389402187436895	1.19952748936218	1.20100694536014	0.112839747181522	0.0361000996748602	0.689518998013751	0.886650953236962	AT1G05300	ZIP5	PO0000293-guard cell	zinc transporter 5 precursor
CsTGY09G0002165	0	3.02675934559512e-21	-1.065	0.995	0.986	8.4101535176706e-17	3.30590737735457	7.68392649264362	10.1123384985646	8.26618858400162	14.162735768989	6.31903257312413	1.90389493594837	4.72058126748591	5.82620210852303	AT4G08950	EXO	PO0025230-columella/PO0020131-lateral root cap/PO0020121-lateral root/PO0006203-pericycle/PO0005417-phloem/PO0009009-plant embryo/PO0009013-portion of meristem tissue/PO0020149-quiescent center/PO0005059-root endodermis/PO0006307-root procambium/PO0000262-trichoblast/PO0005352-xylem	Phosphate-responsive 1 family protein
CsTGY04G0000934	0	3.01139071318413e-13	-1.06541	0.186	0.439	8.36745023565343e-09	0.118117856835406	0.377808980870543	0.295070323454462	0.915302386059558	2.51606795269948	0.276309574738998	0.068861471738438	0.0942194848965364	0.341003666752765	--	--	--	--
CsTGY05G0000619	0	5.54893150231136e-16	-1.06555	0.191	0.476	1.54182610723223e-11	0.159125605177282	0.633241694760487	0.945197112174301	1.75530242980562	1.71341116717201	0.173120080066343	0.0307110065224162	0.0998779804928489	0.183506179906133	AT4G21700	--	--	--
CsTGY13G0002200	0	5.35191617928037e-13	-1.06629	0.064	0.297	1.48708342957484e-08	0.0312578188112233	0.739366717377821	0.0603268731083614	0.00605565603338808	0.0239647096747043	0.1075437955072	0.034183503057286	2.71600722281538	1.89651797076384	AT2G23810	TET8	PO0025073-branch/PO0000263-non-hair root epidermal cell/PO0006203-pericycle/PO0005417-phloem/PO0020094-plant egg cell/PO0009013-portion of meristem tissue/PO0000258-root cortex/PO0005059-root endodermis/PO0006036-root epidermis/PO0000256-root hair cell/PO0000262-trichoblast	tetraspanin8
CsTGY02G0000385	0	9.52987709334243e-14	-1.06803	0.328	0.554	2.64797164915613e-09	0.251356793331343	0.57555027952686	0.614007363648051	2.36396825944176	1.82342727777688	0.205957163721314	0.10566927555812	0.347484592077666	1.00096347131146	AT5G15780	AT5G15780	PO0005645-leaf mesophyll	Pollen Ole e 1 allergen and extensin family protein
CsTGY04G0001969	0	1.35397806810991e-07	-1.06938	0.966	0.943	0.0037621634600502	2.43966930849026	4.21080908374513	2.97012578144094	4.5465616466321	5.08181168288241	3.22269155813545	2.92285218512039	8.59445093200884	11.2533429629152	AT4G34050	CCoAOMT1	PO0025073-branch/PO0025230-columella/PO0020131-lateral root cap/PO0020121-lateral root/PO0000263-non-hair root epidermal cell/PO0006203-pericycle/PO0005417-phloem/PO0020149-quiescent center/PO0000258-root cortex/PO0005059-root endodermis/PO0006036-root epidermis/PO0006307-root procambium/PO0020124-root stele/PO0000262-trichoblast/PO0005352-xylem	S-adenosyl-L-methionine-dependent methyltransferases superfamily protein
CsTGY08G0002387	0	4.92322352866172e-09	-1.06984	1	0.997	0.000136796688967395	6.34749149243159	12.2341233320994	11.3084386299394	27.3915900353111	12.5713442885673	7.59083202380327	3.25027489824771	9.45195837559374	6.27856820931979	AT1G31330	PSAF	PO0005645-leaf mesophyll/PO0025034-leaf/PO0000258-root cortex	photosystem I subunit F
CsTGY06G0000854	0	2.63517784120571e-27	-1.07031	0.064	0.475	7.32210514957418e-23	0.0412700105805125	1.30105695741596	0.0223054979437672	0.598905649977618	0.773299013050387	0.0109659116297221	0.106047504044975	0.987278055784578	1.31145206676558	AT1G23040	AT1G23040	PO0025230-columella/PO0000293-guard cell/PO0020131-lateral root cap/PO0000263-non-hair root epidermal cell/PO0005417-phloem/PO0020149-quiescent center/PO0000258-root cortex/PO0005059-root endodermis/PO0006036-root epidermis/PO0006307-root procambium/PO0020124-root stele/PO0000262-trichoblast/PO0005352-xylem	hydroxyproline-rich glycoprotein family protein
CsTGY01G0003014	0	1.091184719314e-23	-1.07205	0.216	0.589	3.03196586108587e-19	0.156654738948085	0.971434710866567	0.624786515727836	1.53307169393104	1.6662646090781	0.35782520878791	0.123120945489577	0.554909327250812	0.306005535281609	AT4G36990	HSF4	PO0025073-branch/PO0025230-columella/PO0020131-lateral root cap/PO0000263-non-hair root epidermal cell/PO0006203-pericycle/PO0005417-phloem/PO0000258-root cortex/PO0005059-root endodermis/PO0006036-root epidermis/PO0000256-root hair cell/PO0006307-root procambium/PO0020124-root stele/PO0000262-trichoblast/PO0005352-xylem	heat shock factor 4
CsTGY09G0000729	0	1.8285079767425e-20	-1.07733	0.083	0.421	5.0806922641767e-16	0.0465447214477642	0.6806625805193	0.196319620176407	1.03578784393634	1.9287677235302	0.112909493359198	0	0.152295632654964	0.171763061742023	AT2G29420	GSTU7	PO0025230-columella/PO0020132-columella root cap cell/PO0020131-lateral root cap/PO0006016-leaf epidermis/PO0000263-non-hair root epidermal cell/PO0006203-pericycle/PO0005417-phloem/PO0020149-quiescent center/PO0020123-root cap/PO0000258-root cortex/PO0005059-root endodermis/PO0006307-root procambium/PO0020124-root stele/PO0000262-trichoblast/PO0005352-xylem	glutathione S-transferase tau 7
CsTGY03G0000212	0	9.49516745206469e-28	-1.07789	0.525	0.795	2.63832722823069e-23	0.370060487204499	2.26993664847439	1.39662527393606	0.596352507607572	0.872852270953433	1.86396378340727	0.327382014868375	2.38237885693214	2.39757260822839	AT3G50830	COR413-PM2	PO0020131-lateral root cap/PO0000263-non-hair root epidermal cell/PO0005417-phloem/PO0005059-root endodermis/PO0000256-root hair cell/PO0006307-root procambium/PO0020124-root stele/PO0000262-trichoblast	cold-regulated 413-plasma membrane 2
CsTGY07G0001783	0	1.16370828826837e-20	-1.08416	0.088	0.438	3.2334798497825e-16	0.0743204135929578	0.323605618112248	0.274851885532212	0.872053495585489	3.13449597994615	0.200562744640952	0.0337885729413245	0.452365498117926	0.234307651620935	AT5G57560	TCH4	PO0025230-columella/PO0020131-lateral root cap/PO0006203-pericycle/PO0000258-root cortex/PO0005059-root endodermis/PO0006036-root epidermis/PO0006307-root procambium/PO0020124-root stele/PO0000262-trichoblast/PO0005352-xylem	Xyloglucan endotransglucosylase/hydrolase family protein
CsTGY11G0000604	0	7.86660796708174e-10	-1.08439	0.461	0.616	2.18581568973333e-05	0.382304653319453	0.487208361678061	1.3516268735472	2.84573785792446	2.04223828759624	0.528417939035294	0.367519174341073	0.207360190386397	0.19916591037696	AT5G60800	AT5G60800	PO0020094-plant egg cell/PO0000256-root hair cell/PO0009010-seed	Heavy metal transport/detoxification superfamily protein
CsTGY07G0000777	0	6.63458970521965e-21	-1.08771	0.49	0.711	1.84348709549233e-16	0.343088183374951	1.93246411945916	0.456336874405088	1.23211892195647	0.736928479258251	0.391130782418157	0.269964660707789	4.63456016546694	1.46734724405949	AT5G48300	ADG1	PO0025230-columella/PO0020131-lateral root cap/PO0009013-portion of meristem tissue/PO0020149-quiescent center/PO0000258-root cortex/PO0000262-trichoblast/PO0005352-xylem	ADP glucose pyrophosphorylase 1
CsTGY09G0000150	0	5.15704884787935e-12	-1.08883	0.083	0.314	1.43293759287176e-07	0.0644889201182659	0.126389549058115	0.122146094414697	1.9176110182109	1.29607886900931	0.00744890510352316	0.0674574564000797	0.0263270125554139	0.0544598607965364	AT5G49480	CP1	PO0025073-branch/PO0025230-columella/PO0020131-lateral root cap/PO0005645-leaf mesophyll/PO0005352-xylem	Ca2+-binding protein 1
CsTGY11G0000029	0	3.08378367089073e-20	-1.08934	0.093	0.438	8.56860130793698e-16	0.0819734266487498	0.527842240868111	0.299964010091503	1.78381131963986	1.43733923915034	0.1237271633714	0.0222754876965811	0.185409252075674	0.176082133864167	AT5G57150	AT5G57150	PO0006016-leaf epidermis/PO0005059-root endodermis/PO0006307-root procambium	basic helix-loop-helix (bHLH) DNA-binding superfamily protein
CsTGY05G0000913	0	1.51706390794387e-09	-1.0899	0.873	0.878	4.21531377461284e-05	1.1641068174399	2.16196583363671	2.26963850364733	5.42698908476043	6.3206962669368	1.23754426301238	0.878729860337725	1.02368011266071	1.23677286136712	AT1G78570	RHM1	PO0025230-columella/PO0000263-non-hair root epidermal cell/PO0020094-plant egg cell/PO0020149-quiescent center/PO0000258-root cortex/PO0005059-root endodermis/PO0006036-root epidermis/PO0000256-root hair cell/PO0009088-seed coat/PO0000262-trichoblast/PO0005352-xylem	rhamnose biosynthesis 1
CsTGY14G0000451	0	4.06944762570249e-09	-1.09105	0.103	0.295	0.000113073671727769	0.091398651188514	7.17412368125457	0.0505636643231484	0.0269786186753979	0.192485897863122	0.051455298755837	0.759370279896819	0.376615806228927	0.206277430877517	AT1G12663	AT1G12663	PO0005352-xylem	thionin-like protein
CsTGY02G0000161	0	1.66499833504056e-07	-1.09172	0.574	0.659	0.00462636437374369	0.508671148802727	0.783830836887294	0.999172560698067	3.61991883719978	2.86215310665516	0.498382099251072	0.574461276112999	0.354585951509928	0.270927780409672	AT3G01540	DRH1	PO0006307-root procambium	DEAD box RNA helicase 1
CsTGY11G0001369	0	2.24318042366468e-18	-1.09213	0.882	0.919	6.23290112519467e-14	1.31854893989371	2.65394158498945	3.87833895637764	4.50492278579674	6.85314307558318	2.25891635535755	0.832586843233841	1.61078872098558	2.47910817375423	AT3G07390	AIR12	PO0025073-branch/PO0020132-columella root cap cell/PO0020131-lateral root cap/PO0006203-pericycle/PO0005417-phloem/PO0020123-root cap/PO0000258-root cortex/PO0005059-root endodermis/PO0006036-root epidermis/PO0006307-root procambium/PO0000262-trichoblast/PO0005352-xylem	auxin-induced in root cultures-like protein
CsTGY09G0002092	0	4.81333306769984e-13	-1.09368	0.26	0.49	1.33743272619108e-08	0.161983508078269	1.86027610356665	0.371384639198516	0.0536433763780226	0.118684924467068	0.484493395695912	0.0502334370525243	4.40303417384104	2.15156459733315	AT1G78020	AT1G78020	PO0025230-columella/PO0020131-lateral root cap/PO0000263-non-hair root epidermal cell/PO0005417-phloem/PO0020149-quiescent center/PO0000258-root cortex/PO0006036-root epidermis/PO0006307-root procambium/PO0020124-root stele/PO0009088-seed coat/PO0000262-trichoblast/PO0005352-xylem	senescence-associated family protein, putative (DUF581)
CsTGY05G0001028	0	5.09165562395009e-17	-1.09433	0.123	0.428	1.41476743167077e-12	0.0941991463439273	0.570223646573574	0.668952922493625	1.25598183397761	2.49971820549774	0.123026482007015	0.0238124680033604	0.0971884968689159	0.157351989869216	AT5G47530	AT5G47530	PO0025073-branch/PO0005059-root endodermis	Auxin-responsive family protein
CsTGY08G0001510	0	8.68650774738425e-24	-1.09557	0.495	0.747	2.41363304268819e-19	0.361235807714108	1.60806858682307	1.18940557862149	2.1520550175909	2.10328095023697	0.516979847842296	0.250755460599684	1.07482944667856	0.979244853512874	AT4G22120	AT4G22120	PO0000071-companion cell/PO0020131-lateral root cap/PO0000263-non-hair root epidermal cell/PO0006203-pericycle/PO0005417-phloem/PO0020094-plant egg cell/PO0006077-protophloem/PO0005059-root endodermis/PO0006036-root epidermis/PO0006307-root procambium/PO0020124-root stele	ERD (early-responsive to dehydration stress) family protein
CsTGY01G0002660	0	8.3072597417594e-08	-1.09748	0.863	0.844	0.00230825519184527	0.966273893709938	1.41143238593986	1.78491790230309	5.10797717859164	3.78132904750867	1.35961181040157	0.788386938351808	0.90145660744407	1.11614446033383	AT5G42520	--	--	--
CsTGY13G0001528	0	8.79480713796736e-27	-1.09863	0.324	0.695	2.44372511135561e-22	0.240001040244615	1.07909556224772	0.659209242391402	0.9503596544712	2.41231599544733	0.749354166211915	0.167176636811747	0.906395295676089	1.72235466939689	AT5G38700	AT5G38700	PO0025230-columella/PO0020131-lateral root cap/PO0000263-non-hair root epidermal cell/PO0006203-pericycle/PO0005417-phloem/PO0020149-quiescent center/PO0000258-root cortex/PO0005059-root endodermis/PO0006036-root epidermis/PO0006307-root procambium/PO0020124-root stele/PO0000262-trichoblast/PO0005352-xylem	cotton fiber protein
CsTGY11G0001947	0	6.98545762818549e-30	-1.09888	0.328	0.692	1.94097925656762e-25	0.197096854595005	1.76925287505374	0.602537007230785	0.51652306383878	0.683036673109295	0.873862245360283	0.118479557952649	2.16466063823709	1.77205921360006	AT1G08500	ENODL18	PO0020131-lateral root cap/PO0000263-non-hair root epidermal cell/PO0006203-pericycle/PO0020149-quiescent center/PO0000258-root cortex/PO0005059-root endodermis/PO0006036-root epidermis/PO0000256-root hair cell/PO0000262-trichoblast/PO0005352-xylem	early nodulin-like protein 18
CsTGY04G0000781	0	6.8018898831634e-24	-1.10257	0.108	0.477	1.88997312293578e-19	0.052457034962974	2.72745683768234	0.235379654746682	0.0920628479079323	0.322439006019378	0.204782177142688	0.0898715547602255	1.39432635685744	1.70620189749443	--	--	--	--
CsTGY14G0001445	0	9.88982858944102e-16	-1.10264	0.005	0.263	2.74798777186208e-11	0.0119443488896533	0.543179885749435	0.0572067094627229	0	0.00267868359844711	0.198654377441195	0	2.80650611164973	2.13985590108666	AT1G69230	--	--	--
CsTGY13G0002062	0	2.05275500340086e-19	-1.10315	0.373	0.649	5.70378505244963e-15	0.267127224751663	0.952312316812381	1.1643591182744	2.10152263190268	1.74381860438661	0.471233761872788	0.227722441848188	0.273190128231496	0.404141828029142	AT1G51580	--	--	--
CsTGY07G0000334	0	3.3297421727394e-13	-1.11086	0.98	0.965	9.25202160117368e-09	2.65542346814787	3.98086736556145	8.93054222816905	10.3049581802554	8.92239011727505	5.29805046841508	1.5766574645702	2.63766949691397	2.4368499994169	AT4G26850	VTC2	PO0025230-columella/PO0005645-leaf mesophyll/PO0020149-quiescent center/PO0000258-root cortex/PO0000262-trichoblast	GDP-L-galactose phosphorylase 1
CsTGY04G0000251	0	6.16882819160989e-16	-1.11453	0.74	0.83	1.71407060132072e-11	0.697400337937984	1.82112762972099	0.739495200863251	2.67294173327888	2.05188990016721	0.99076054071308	0.619231661526133	3.11483411879405	2.77997924366765	AT4G39090	RD19	PO0025073-branch/PO0020131-lateral root cap/PO0006076-metaphloem/PO0000263-non-hair root epidermal cell/PO0005417-phloem/PO0006077-protophloem/PO0020149-quiescent center/PO0000258-root cortex/PO0005059-root endodermis/PO0006036-root epidermis/PO0000256-root hair cell/PO0006307-root procambium/PO0020124-root stele/PO0000262-trichoblast	Papain family cysteine protease
CsTGY14G0001686	0	4.17075733209008e-12	-1.11779	0.956	0.938	1.15888663229455e-07	2.34462404303371	4.79988503623504	7.30588697630857	9.91555306786994	8.17124754814898	3.65058444993152	1.17612819055273	2.00944443732731	2.38235998976524	AT5G12010	AT5G12010	PO0025073-branch/PO0020132-columella root cap cell/PO0020131-lateral root cap/PO0000263-non-hair root epidermal cell/PO0006203-pericycle/PO0020149-quiescent center/PO0000258-root cortex/PO0005059-root endodermis/PO0006036-root epidermis/PO0006307-root procambium	nuclease
CsTGY01G0003296	0	1.69062131533542e-19	-1.1185	0.314	0.625	4.697560386791e-15	0.271340209459008	1.26674049925306	0.689766729365113	2.51049743189986	1.97467134482476	0.367459233895939	0.327485006350708	0.352331723766436	0.2644429491246	AT1G69230	--	--	--
CsTGY01G0000410	0	4.66829477318576e-14	-1.11909	1	1	1.29713238567739e-09	13.6676573182721	30.0299436985588	31.3158840713663	53.4048610022708	24.7164321896843	17.3497056038721	7.97669401700294	22.6104885238985	15.4790395986057	AT3G54890	LHCA1	PO0005645-leaf mesophyll/PO0025034-leaf	chlorophyll a-b binding protein 6
CsTGY01G0000942	0	1.31361879204484e-30	-1.11987	0.02	0.461	3.65002117557579e-26	0.0130094408743336	2.10672678084587	0.28993445458554	0.184218384991329	0.384031778993797	0.306247838017449	0.00477306008518958	1.43708215980264	1.15935049558312	AT3G10870	MES17	PO0000201-chalazal cyst	methyl esterase 17
CsTGY01G0001218	0	1.02120488452616e-16	-1.12152	0.412	0.664	2.83751989214439e-12	0.326427713883994	1.0373633750132	1.02534577458452	2.3381283303078	2.56829112193012	0.505147065719171	0.159730095794396	0.40436890963337	0.538639615230796	AT5G42050	AT5G42050	PO0025073-branch/PO0025230-columella/PO0020131-lateral root cap/PO0000263-non-hair root epidermal cell/PO0020149-quiescent center/PO0000258-root cortex/PO0005059-root endodermis/PO0006036-root epidermis/PO0000256-root hair cell/PO0000262-trichoblast/PO0005352-xylem	DCD (Development and Cell Death) domain protein
CsTGY04G0000944	0	3.29306442049724e-21	-1.12173	0.402	0.691	9.15010879879363e-17	0.284548870564081	1.36124236520898	1.24753124971085	2.02934667222506	1.64365778780333	0.608282534100122	0.257031678131394	0.45002864262429	0.578804866132274	AT1G34220	--	--	--
CsTGY05G0002813	0	4.17643141635007e-12	-1.12269	0.627	0.731	1.16046323334703e-07	0.543053056253279	1.31181875463231	1.55926091864918	3.28768211097537	4.06610740758463	0.557120359743159	0.413025828727539	0.452047632708194	0.718601179718195	AT1G02500	SAM1	PO0025073-branch/PO0025230-columella/PO0020131-lateral root cap/PO0020121-lateral root/PO0000263-non-hair root epidermal cell/PO0006203-pericycle/PO0005417-phloem/PO0020149-quiescent center/PO0000258-root cortex/PO0005059-root endodermis/PO0006036-root epidermis/PO0006307-root procambium/PO0020124-root stele/PO0000262-trichoblast/PO0005352-xylem	S-adenosylmethionine synthetase 1
CsTGY02G0002959	0	3.87111429897028e-27	-1.12301	0.225	0.607	1.07562781911188e-22	0.133046682301224	1.43042589464418	0.267469710715719	1.24400421489571	1.62912885898105	0.151749004316208	0.10663824405331	1.84148256333532	0.864608776462886	AT4G25780	AT4G25780	PO0009066-anther/PO0006023-bundle sheath/PO0025281-pollen	CAP (Cysteine-rich secretory proteins, Antigen 5, and Pathogenesis-related 1 protein) superfamily protein
CsTGY04G0000797	0	1.13690074361555e-26	-1.12347	0.603	0.832	3.15899240621018e-22	0.444301185284147	2.46070899569592	0.636563121461862	1.10681413833411	1.27610170318358	0.809811277099577	0.579913334888711	3.47507979933214	2.98257536830292	AT1G15780	--	--	--
CsTGY08G0001856	0	3.10986652724352e-09	-1.12791	0.338	0.5	8.64107513259885e-05	0.269299161243429	0.347659184641578	0.602958292932112	2.71692502948239	2.54428874504999	0.0841674150526985	0.203734151129057	0.336181730373752	0.310380893376021	AT5G53750	AT5G53750	PO0005645-leaf mesophyll/PO0000258-root cortex/PO0005059-root endodermis	CBS domain-containing protein
CsTGY03G0000369	0	1.02740193272447e-11	-1.13298	0.534	0.678	2.85473901026823e-07	0.457196290002569	1.13433749203562	0.962227302145886	3.08765073997211	3.86902312392945	0.397638001210199	0.336649315063183	0.469170870620202	0.532553181766845	AT4G37260	MYB73	PO0020131-lateral root cap/PO0000263-non-hair root epidermal cell/PO0006203-pericycle/PO0005417-phloem/PO0006036-root epidermis/PO0006307-root procambium/PO0000262-trichoblast/PO0005352-xylem	myb domain protein 73
CsTGY13G0001751	0	1.00948871369062e-20	-1.13355	0.985	0.991	2.80496533986074e-16	2.91152887424759	10.6055563873432	4.40569689920655	12.4838490291396	6.98057775547895	3.06880703486267	1.99873724388815	7.78319725737613	4.35227243614164	AT3G21055	PSBTN	PO0005645-leaf mesophyll	photosystem II subunit T
CsTGY01G0002485	0	2.49723158813139e-25	-1.13396	0.922	0.969	6.93880769078187e-21	1.4251906863522	6.45425092991277	2.33555978059063	1.97548768023728	2.37190595848742	2.85879069919753	1.19996834326745	8.12239967142329	6.81348010848222	AT1G65720	AT1G65720	PO0020131-lateral root cap/PO0005645-leaf mesophyll/PO0005417-phloem/PO0020149-quiescent center/PO0005059-root endodermis	transmembrane protein
CsTGY15G0001244	0	2.30161655077613e-24	-1.13434	0.25	0.615	6.39527174798655e-20	0.157843142202396	1.4001401208226	0.384480185744212	0.709849102283253	0.680256497341857	0.2397150326473	0.0513380179157394	1.8871118704999	2.1200456821255	AT5G62890	AT5G62890	PO0020131-lateral root cap/PO0005417-phloem/PO0009013-portion of meristem tissue/PO0005059-root endodermis/PO0006307-root procambium/PO0020124-root stele/PO0000262-trichoblast/PO0005352-xylem	Xanthine/uracil permease family protein
CsTGY05G0000766	0	7.16596664285546e-22	-1.13508	0.324	0.629	1.99113549138382e-17	0.214859157980771	5.5799531383604	0.800865388716102	0.423870705294163	0.708587544999504	0.246216777651481	0.153727397877745	0.857494466116029	1.66608509083016	AT1G17180	GSTU25	PO0025073-branch/PO0025230-columella/PO0020132-columella root cap cell/PO0020131-lateral root cap/PO0000263-non-hair root epidermal cell/PO0006203-pericycle/PO0005417-phloem/PO0009009-plant embryo/PO0020149-quiescent center/PO0020123-root cap/PO0000258-root cortex/PO0005059-root endodermis/PO0006036-root epidermis/PO0006307-root procambium/PO0000262-trichoblast/PO0005352-xylem	glutathione S-transferase TAU 25
CsTGY04G0000803	0	2.80537808935606e-08	-1.13763	0.863	0.881	0.000779502355908474	1.24186013084198	2.42101298199907	2.85788146429124	6.79477046485982	5.60817773970582	1.51029218473471	0.847510332260532	0.900203735789271	0.716725470277811	AT1G22410	AT1G22410	PO0025073-branch/PO0025230-columella/PO0020131-lateral root cap/PO0020121-lateral root/PO0000263-non-hair root epidermal cell/PO0006203-pericycle/PO0005417-phloem/PO0020149-quiescent center/PO0000258-root cortex/PO0005059-root endodermis/PO0006036-root epidermis/PO0000256-root hair cell/PO0006307-root procambium/PO0020124-root stele/PO0000262-trichoblast/PO0005352-xylem	Class-II DAHP synthetase family protein
CsTGY07G0000709	0	1.14700916424128e-08	-1.13827	0.382	0.528	0.000318707966376083	0.284617673879588	1.09424591118848	1.03461581854139	2.92668006378134	1.21246513365908	0.139128264249871	0.0381394203496912	0.199873605233543	0.129520209064371	AT3G14420	GOX1	PO0005645-leaf mesophyll/PO0025034-leaf	Aldolase-type TIM barrel family protein
CsTGY12G0002044	0	5.75164993977669e-18	-1.1409	0.044	0.352	1.59815345226635e-13	0.0402478591535899	0.505362622211814	0.154747082642771	1.69301637372515	1.6508447746017	0.0169050896178034	0.00414630829294829	0.0761470721803168	0.108117139419174	AT5G41610	CHX18	PO0020094-plant egg cell/PO0000256-root hair cell	cation/H+ exchanger 18
CsTGY11G0001851	0	1.27211108540637e-23	-1.14195	0.275	0.626	3.53468786191014e-19	0.195835211372499	1.11046454232524	1.36862047110526	1.64857802834996	1.9870379327534	0.441018855744519	0.109088387811801	0.350016668758096	0.386546091388674	AT4G18380	AT4G18380	PO0005352-xylem	F-box family protein
CsTGY11G0001490	0	5.51179245807841e-14	-1.14244	0.5	0.208	1.53150665240167e-09	1.27784647187764	0.00511083614812634	0.219381913164337	0	0	1.06441050020715	25.1798875863747	0	0	--	--	--	--
CsTGY04G0000243	0	2.43339780029952e-08	-1.14577	0.539	0.654	0.000676143912791226	0.446847704897516	0.635543262932214	0.705313288614199	3.6661773770014	2.30100872319854	0.391038293873994	0.359479673307243	0.558452084277297	0.546861875687037	AT4G24160	AT4G24160	PO0025073-branch/PO0025230-columella/PO0020131-lateral root cap/PO0000263-non-hair root epidermal cell/PO0000258-root cortex/PO0005059-root endodermis/PO0006036-root epidermis/PO0000256-root hair cell/PO0020124-root stele/PO0005352-xylem	alpha/beta-Hydrolases superfamily protein
CsTGY14G0000158	0	1.02301479600836e-26	-1.14647	0.275	0.642	2.84254891218884e-22	0.171356374805977	0.993853245821055	0.364639048395814	1.10770786141043	1.52185381222424	0.435581824689178	0.223067049265649	0.987473431297628	1.21168522395026	AT5G10695	AT5G10695	PO0025230-columella/PO0020131-lateral root cap/PO0000263-non-hair root epidermal cell/PO0005417-phloem/PO0020149-quiescent center/PO0000258-root cortex/PO0005059-root endodermis/PO0006036-root epidermis/PO0006307-root procambium/PO0000262-trichoblast	methionyl-tRNA synthetase
CsTGY05G0002445	0	2.63077235468394e-17	-1.15057	0.029	0.314	7.30986406472481e-13	0.0171497472671418	2.09635340571307	0.00447520952474119	0.0102449686393564	0.0161330157709726	0.0661179466131108	0.00986800278421527	2.5378270040057	1.64683618158508	AT3G22540	AT3G22540	PO0000200-micropylar endosperm/PO0020149-quiescent center/PO0000258-root cortex/PO0005059-root endodermis/PO0000262-trichoblast	hypothetical protein (DUF1677)
CsTGY02G0000881	0	2.83825409099777e-28	-1.15078	0.093	0.515	7.8863728172464e-24	0.0443401252651443	1.17993338132913	0.316256090929081	0.400924979858738	0.567083591877152	0.0790001468870015	0.0110099177650133	2.25721524116825	1.37025370202848	AT4G38660	AT4G38660	PO0025230-columella/PO0020131-lateral root cap/PO0000263-non-hair root epidermal cell/PO0009013-portion of meristem tissue/PO0020149-quiescent center/PO0005059-root endodermis/PO0006307-root procambium/PO0000262-trichoblast/PO0005352-xylem	Pathogenesis-related thaumatin superfamily protein
CsTGY01G0002933	0	6.76273383172316e-24	-1.15248	0.157	0.527	1.8790932224826e-19	0.114644646819482	1.56345059415918	0.498821825342592	1.69759594035996	1.87762320266233	0.0671164809130197	0.0171710798235452	0.594200404250885	0.25034569621803	AT4G37470	KAI2	PO0025230-columella/PO0020131-lateral root cap/PO0000258-root cortex/PO0005059-root endodermis/PO0006036-root epidermis/PO0006307-root procambium	alpha/beta-Hydrolases superfamily protein
CsTGY09G0002072	0	7.43923252757406e-07	-1.15287	0.779	0.826	0.0206706515011173	0.989916174123999	2.68137803268791	1.62500935357538	6.64822770602665	2.59569175780163	0.739283953899615	0.401956403766312	1.4228682850079	0.86787951154748	AT4G09650	ATPD	PO0005645-leaf mesophyll	F-type H+-transporting ATPase subunit delta
CsTGY13G0001952	0	3.88588933124547e-15	-1.15296	0.064	0.332	1.07973320957987e-10	0.0408564484136105	0.694723549079588	0.0294575586154062	0.19061659384547	0.232503030055722	0.203490011358668	0.0235798475093209	0.68148117598914	2.94968542027884	AT2G32210	AT2G32210	PO0025230-columella/PO0000071-companion cell/PO0025074-embryo sac/PO0020131-lateral root cap/PO0006016-leaf epidermis/PO0000263-non-hair root epidermal cell/PO0006203-pericycle/PO0005417-phloem/PO0020149-quiescent center/PO0000258-root cortex/PO0005059-root endodermis/PO0006036-root epidermis/PO0006307-root procambium/PO0000262-trichoblast/PO0005352-xylem	cysteine-rich/transmembrane domain A-like protein
CsTGY07G0002168	0	1.24199953188894e-10	-1.15321	0.667	0.746	3.4510198993066e-06	0.625248055833687	0.911456575596328	1.41100382670759	3.86146880484828	3.72825734433044	0.803865844804319	0.485419770527336	0.697959266144794	0.785373909173742	AT3G55430	AT3G55430	PO0025073-branch/PO0020132-columella root cap cell/PO0000263-non-hair root epidermal cell/PO0005417-phloem/PO0020094-plant egg cell/PO0000258-root cortex/PO0006036-root epidermis/PO0006307-root procambium/PO0000262-trichoblast	O-Glycosyl hydrolases family 17 protein
CsTGY03G0002892	0	1.93343457553839e-20	-1.15488	0.064	0.402	5.37224131159097e-16	0.0444070726253312	0.758675037761504	0.186677296604707	1.7153238779309	1.60557	0.0155611477810415	0	0.156945128286798	0.167640563056551	AT2G45830	DTA2	PO0025230-columella/PO0009001-fruit/PO0020149-quiescent center	downstream target of AGL15 2
CsTGY05G0000066	0	1.38265630835604e-22	-1.15545	0.358	0.679	3.84184881839809e-18	0.296087571142641	6.99041885571215	0.515248129107508	0.92301527608835	1.48109527952633	0.353001955465568	0.374611705237633	0.214016407407923	0.937967387821473	AT5G67400	RHS19	PO0000201-chalazal cyst/PO0020123-root cap/PO0000256-root hair cell/PO0000262-trichoblast	root hair specific 19
CsTGY12G0002128	0	2.24645335374869e-13	-1.15583	0.167	0.427	6.2419952887261e-09	0.133855941389479	0.987342174286184	0.168629574096021	0.259290843137716	0.234088665747053	0.79404433432112	0.0417777147234266	1.18252580461327	3.29137611051188	AT1G63310	AT1G63310	PO0000071-companion cell/PO0006076-metaphloem/PO0005417-phloem/PO0006077-protophloem	hypothetical protein
CsTGY10G0001913	0	3.64394239922304e-27	-1.1574	0.172	0.571	1.01250583504811e-22	0.12700485723972	4.03351951040515	0.793496208782461	0.194205540619161	0.328601129782826	0.778844248613207	0.0218324808998636	3.16016800003769	0.977610545680642	--	--	--	--
CsTGY11G0000576	0	8.59658808109834e-16	-1.16051	0.412	0.643	2.38864796421399e-11	0.297892484388204	1.19087030818927	0.614162787307248	0.32454969222142	1.09982446192217	0.914422700007287	0.424116309864248	4.92044791339331	1.95160860687081	AT1G20450	ERD10	PO0025073-branch/PO0025230-columella/PO0020131-lateral root cap/PO0000263-non-hair root epidermal cell/PO0006203-pericycle/PO0005417-phloem/PO0000258-root cortex/PO0005059-root endodermis/PO0006036-root epidermis/PO0006307-root procambium/PO0020124-root stele/PO0009010-seed/PO0000262-trichoblast	Dehydrin family protein
CsTGY15G0000011	0	1.87121516780972e-07	-1.16097	1	1	0.00519935846527608	15.786108536014	38.0300300004575	28.1948021985796	75.2119019431884	31.0183746774998	15.3741097632723	10.5075324028434	20.3745541315655	13.9730755285481	AT1G76100	PETE1	PO0025034-leaf/PO0000258-root cortex	plastocyanin 1
CsTGY05G0000042	0	2.10365681230677e-09	-1.1666	0.882	0.864	5.8452208186756e-05	1.29430254925187	2.32350967398853	3.79791145878267	6.85155	6.32073008785721	1.61525907783465	0.77481839159342	1.04666094868372	1.09522541622638	AT4G37640	ACA2	PO0000256-root hair cell/PO0000262-trichoblast	calcium ATPase 2
CsTGY11G0000785	0	8.10251699140621e-09	-1.17058	0.098	0.279	0.000225136537123213	0.0860372679249154	0.765685033765482	0.0188771750489763	0.417404138670763	0.024790850460933	0.0785970959583386	0.777820797756552	0.76155392958563	3.14616461639768	AT5G03170	FLA11	PO0020124-root stele/PO0005427-sclerenchyma/PO0005352-xylem	FASCICLIN-like arabinogalactan-protein 11
CsTGY06G0003241	0	9.46396609683902e-10	-1.17074	0.348	0.529	2.62965761966769e-05	0.227021229564634	1.41037824305917	0.515070444464788	0.240273405267605	0.400662185804217	0.790316561455238	0.1694422430937	1.5436506548248	4.14164398887599	AT2G16700	ADF5	PO0025230-columella/PO0000071-companion cell/PO0005417-phloem/PO0020149-quiescent center/PO0005059-root endodermis/PO0009088-seed coat	actin depolymerizing factor 5
CsTGY06G0001136	0	1.11056284043757e-15	-1.17204	0.309	0.556	3.08580990843982e-11	0.210150156156881	0.466035558398657	0.719002415020198	0.344960191463202	0.353067425397455	1.79896727209258	0.13799467708075	2.85729594447609	1.99014240284843	AT4G29080	PAP2	PO0020121-lateral root/PO0020149-quiescent center/PO0020124-root stele	phytochrome-associated protein 2
CsTGY03G0000224	0	4.07050512819198e-16	-1.17423	0.686	0.816	1.13103055491942e-11	0.701914156239193	2.2973579826461	1.24241832387628	4.4390424250579	2.54769377484122	0.792256459425683	0.270951386422163	1.33504274486494	1.40127183325026	AT2G26500	AT2G26500	PO0005645-leaf mesophyll	cytochrome b6f complex subunit (petM)
CsTGY07G0000862	0	2.6866112993051e-19	-1.1757	0.088	0.422	7.46501815624915e-15	0.0855031591052428	1.75346956662673	0.311130749687962	1.47061090674812	2.39849423635548	0.0283345023808112	0.111598824961613	0.0685679860373206	0.113668232738394	AT2G04570	AT2G04570	PO0006016-leaf epidermis	GDSL-like Lipase/Acylhydrolase superfamily protein
CsTGY03G0001236	0	9.50116357343683e-25	-1.17581	0.446	0.736	2.63999331051516e-20	0.337051714106658	1.24284870688039	1.17904785451755	2.16343079638222	2.07991538882619	0.798481300932676	0.260237962544123	0.642450219628518	0.890025013563297	AT3G05500	AT3G05500	PO0025073-branch/PO0025230-columella/PO0020131-lateral root cap/PO0000263-non-hair root epidermal cell/PO0006203-pericycle/PO0020094-plant egg cell/PO0020149-quiescent center/PO0000258-root cortex/PO0005059-root endodermis/PO0006036-root epidermis/PO0000256-root hair cell/PO0006307-root procambium/PO0020124-root stele/PO0000262-trichoblast	Rubber elongation factor protein (REF)
CsTGY09G0000188	0	4.15839645641909e-33	-1.17801	0.029	0.495	1.15545203938061e-28	0.0130334857854708	2.28638518638062	0.0251273337585612	0.634374579359677	0.539749752987748	0.0921320934750635	0	1.08248032185212	0.994514159763045	AT1G02640	BXL2	PO0006023-bundle sheath/PO0020124-root stele/PO0005352-xylem	beta-xylosidase 2
CsTGY04G0002608	0	3.48113867510487e-30	-1.17821	0.304	0.693	9.67269192264638e-26	0.198011797711696	1.34956984505451	0.527918370179402	0.737521386772264	0.917074253137871	0.789163972697266	0.214319259859691	2.44927833470295	1.86389553500856	AT3G45600	TET3	PO0020131-lateral root cap/PO0006203-pericycle/PO0005417-phloem/PO0009013-portion of meristem tissue/PO0020149-quiescent center/PO0000258-root cortex/PO0005059-root endodermis/PO0006307-root procambium/PO0000262-trichoblast/PO0005352-xylem	tetraspanin3
CsTGY04G0003148	0	7.60364411634391e-31	-1.18007	0.059	0.506	2.11274855416732e-26	0.0305776295370547	2.6210035749541	0.305751135704553	0.511354049935233	1.06876996822064	0.0797628207079414	0	1.1987254758385	1.13280800047662	AT5G02020	SIS	PO0025073-branch/PO0025230-columella/PO0020132-columella root cap cell/PO0005645-leaf mesophyll/PO0000263-non-hair root epidermal cell/PO0006203-pericycle/PO0005417-phloem/PO0020149-quiescent center/PO0000258-root cortex/PO0005059-root endodermis/PO0006036-root epidermis/PO0000256-root hair cell/PO0006307-root procambium/PO0000262-trichoblast/PO0005352-xylem	E3 ubiquitin-protein ligase RLIM-like protein
CsTGY07G0002991	0	3.4493232645496e-28	-1.18111	0.721	0.873	9.58428962287751e-24	0.710738297724708	2.85817615082803	2.38234383633456	1.68291223777775	2.33920301345255	1.58992053918915	0.36070017144763	3.76115540537445	3.61009485882786	AT3G10985	SAG20	PO0025073-branch/PO0025230-columella/PO0000263-non-hair root epidermal cell/PO0006203-pericycle/PO0000258-root cortex/PO0005059-root endodermis/PO0006036-root epidermis/PO0000256-root hair cell/PO0020124-root stele	senescence associated gene 20
CsTGY04G0003163	0	4.07636886822308e-22	-1.186	0.446	0.701	1.13265985372446e-17	0.306275368566229	1.28358157665236	1.01470052524731	2.24657044284018	2.34626981723167	0.551209417944657	0.150109833034967	0.843700972358196	0.733017728625924	AT3G11320	AT3G11320	PO0000256-root hair cell/PO0000262-trichoblast	Nucleotide-sugar transporter family protein
CsTGY06G0002405	0	2.53121114703876e-24	-1.18703	0.721	0.876	7.03322329316189e-20	0.847093497072913	3.36395354493758	2.11995173165209	4.0307829057605	3.90426431226383	1.52320589248912	0.281953227292268	1.98747132819871	2.31357290387705	AT3G13510	AT3G13510	PO0025230-columella/PO0020149-quiescent center	carboxyl-terminal peptidase, putative (DUF239)
CsTGY03G0000176	0	9.63030736576283e-23	-1.18784	0.044	0.402	2.67587720465086e-18	0.0315087444487511	2.74698602806187	0.447724115267642	0.02984770418324	0.130892684524787	0.525092988791492	0.0148595376756326	1.24312313360409	1.7634482979935	AT1G49320	USPL1	PO0000065-phloem pole pericycle cell/PO0006307-root procambium	unknown seed protein like 1
CsTGY02G0001558	0	2.08462007285045e-07	-1.19647	0.132	0.292	0.00579232533442227	0.0992656514464093	0.341842520512313	0.050452247956127	2.38614392628926	0.957211148625632	0	0.0245359112189283	0.0768498471301048	0.0368900563466884	AT5G14740	CA2	PO0000201-chalazal cyst/PO0020131-lateral root cap/PO0005645-leaf mesophyll/PO0025034-leaf	carbonic anhydrase 2
CsTGY13G0001607	0	1.46304912307758e-23	-1.19663	0.196	0.564	4.06522829338337e-19	0.133285910048581	0.694795215599573	0.203503948192762	0.649740485621697	1.65393465224271	0.497581980616959	0.101057385791543	1.44297061364164	1.37653562670965	AT4G02380	SAG21	PO0025073-branch/PO0025230-columella/PO0000071-companion cell/PO0000263-non-hair root epidermal cell/PO0006203-pericycle/PO0005417-phloem/PO0000258-root cortex/PO0005059-root endodermis/PO0006036-root epidermis/PO0000256-root hair cell/PO0006307-root procambium/PO0020124-root stele	senescence-associated gene 21
CsTGY01G0001712	0	6.49333301153351e-29	-1.19785	0.098	0.52	1.8042375105847e-24	0.0493605579029745	1.65936040572065	0.0887222506774721	0.381112707441039	0.53555728559546	0.252910913605477	0.0312885280012329	1.59553077837935	1.77009156810699	AT5G54165	AT5G54165	PO0025073-branch/PO0025230-columella/PO0020132-columella root cap cell/PO0020131-lateral root cap/PO0005645-leaf mesophyll/PO0006203-pericycle/PO0020149-quiescent center/PO0006307-root procambium	Avr9/Cf-9 rapidly elicited protein
CsTGY04G0002722	0	4.1801032298741e-20	-1.19953	0.77	0.868	1.16148348345282e-15	0.886328042752503	3.11848559199037	1.49805562566042	4.00896257469819	4.58113446364759	0.988711906930496	0.338544301904661	2.58551793345473	2.47793630109862	AT2G36320	AT2G36320	PO0025073-branch/PO0025230-columella/PO0020132-columella root cap cell/PO0020131-lateral root cap/PO0000263-non-hair root epidermal cell/PO0006203-pericycle/PO0005417-phloem/PO0005059-root endodermis/PO0006036-root epidermis/PO0006307-root procambium/PO0020124-root stele/PO0000262-trichoblast	A20/AN1-like zinc finger family protein
CsTGY07G0002335	0	3.10269160149977e-19	-1.201	0.088	0.411	8.62113888392727e-15	0.0613557890678981	0.467267526582695	0.368924335789122	1.9274683696489	1.25744450214577	0.102678984764562	0.00684571510926465	0.242235466830704	0.165591461786786	AT2G40340	DREB2C	PO0020094-plant egg cell/PO0005059-root endodermis	Integrase-type DNA-binding superfamily protein
CsTGY09G0000189	0	6.25042687288988e-27	-1.20224	0.216	0.601	1.73674361090118e-22	0.130314568247484	2.80409503489942	0.49687870881241	0.282902187184884	0.515466886314823	0.298966461220317	0.0376113789965222	2.30241766308282	2.21207204202593	AT4G16146	AT4G16146	PO0000201-chalazal cyst/PO0000262-trichoblast	cAMP-regulated phosphoprotein 19-related protein
CsTGY01G0001983	0	6.15582090424213e-10	-1.20641	0.828	0.825	1.71045639645272e-05	1.23297706396471	2.06023840467995	3.54469278343484	6.50525709164274	7.56805690375849	1.33390114824598	0.69836385156938	1.17774593918389	0.801830512385631	AT1G66180	AT1G66180	PO0025230-columella/PO0020131-lateral root cap/PO0000263-non-hair root epidermal cell/PO0006203-pericycle/PO0005417-phloem/PO0009013-portion of meristem tissue/PO0020149-quiescent center/PO0000258-root cortex/PO0005059-root endodermis/PO0006036-root epidermis/PO0006307-root procambium/PO0020124-root stele/PO0000262-trichoblast/PO0005352-xylem	Eukaryotic aspartyl protease family protein
CsTGY02G0003033	0	1.47350293080314e-21	-1.20776	0.23	0.572	4.0942752435296e-17	0.170471336647173	0.886297622350277	0.919722139671085	1.50420994957719	3.46433937041894	0.296989326338752	0.0507104219038809	0.393214889173274	0.355640704972074	AT4G25810	XTR6	PO0025073-branch/PO0025230-columella/PO0020131-lateral root cap/PO0000263-non-hair root epidermal cell/PO0006203-pericycle/PO0005417-phloem/PO0009009-plant embryo/PO0020149-quiescent center/PO0000258-root cortex/PO0005059-root endodermis/PO0006036-root epidermis/PO0006307-root procambium/PO0000262-trichoblast/PO0005352-xylem	xyloglucan endotransglycosylase 6
CsTGY07G0002654	0	1.24927090450592e-19	-1.20989	0.775	0.911	3.47122413526016e-15	1.00370498121676	3.3189950848098	1.52361493251274	2.80792573664794	3.87702672245233	2.04232218301589	0.831465659740622	3.03089748707943	3.90883250946963	AT5G23950	AT5G23950	PO0000262-trichoblast	Calcium-dependent lipid-binding (CaLB domain) family protein
CsTGY13G0000263	0	6.75076661404225e-19	-1.21436	0.5	0.718	1.87576801137778e-14	0.413113776454994	1.60744518091538	1.03008526500543	2.8530287436695	2.76543608132323	0.586598604654227	0.22833280757539	0.572540468034834	0.679086094883932	AT5G12480	CPK7	PO0025230-columella/PO0000263-non-hair root epidermal cell/PO0000262-trichoblast	calmodulin-domain protein kinase 7
CsTGY08G0000205	0	6.61417554186638e-17	-1.21524	0.5	0.7	1.83781481606299e-12	0.453883246472853	0.82883725067988	2.43320097613732	2.68070130775197	2.95033752980529	2.31934682276528	0.150539848640266	0.384459615450502	0.874519297082671	AT4G21960	PRXR1	PO0025230-columella/PO0020131-lateral root cap/PO0020121-lateral root/PO0000263-non-hair root epidermal cell/PO0006203-pericycle/PO0005417-phloem/PO0009013-portion of meristem tissue/PO0000258-root cortex/PO0005059-root endodermis/PO0006307-root procambium/PO0020124-root stele/PO0000262-trichoblast	Peroxidase superfamily protein
CsTGY13G0000332	0	3.49466020083485e-22	-1.21581	0.093	0.453	9.7102628340397e-18	0.067987237996812	0.436786900791238	0.487582154967172	1.68520023270379	2.20068625658306	0.172194317334349	0.050117005745501	0.114508624973281	0.203678469776634	AT5G04170	AT5G04170	PO0000263-non-hair root epidermal cell/PO0000256-root hair cell/PO0000262-trichoblast	Calcium-binding EF-hand family protein
CsTGY02G0001514	0	4.08378439114932e-07	-1.21594	0.971	0.951	0.0113472033092475	2.6095951206169	6.30017443961297	5.56884115038221	2.15228642735552	4.23868224912094	9.64346778779324	1.62320664145354	9.73225213447164	16.5787926275781	AT2G18420	AT2G18420	PO0000201-chalazal cyst/PO0025074-embryo sac	Gibberellin-regulated family protein
CsTGY04G0000615	0	7.61405432164603e-17	-1.21723	0.025	0.303	2.11564113381257e-12	0.00777856615470832	1.00100206107965	0.0212180299461769	0.0450242596280038	0.0928279436067411	0.029210010949827	0.0379283422114839	2.02317377754645	1.75809654536392	AT5G65870	PSK5	PO0009071-anther wall tapetum/PO0006023-bundle sheath/PO0000293-guard cell/PO0020131-lateral root cap/PO0006016-leaf epidermis/PO0000263-non-hair root epidermal cell/PO0006203-pericycle/PO0000258-root cortex/PO0005059-root endodermis/PO0006036-root epidermis/PO0000256-root hair cell/PO0006307-root procambium/PO0009029-stamen/PO0005352-xylem	phytosulfokine 5 precursor
CsTGY07G0001169	0	1.25081283841726e-12	-1.22161	0.995	0.981	3.47550855282619e-08	4.11032406420104	7.56353888553686	13.3983342139739	17.6363904605598	14.8572286159969	6.20697465133997	2.10793572240748	3.66578503907156	4.27040939757675	AT4G32480	AT4G32480	PO0025073-branch/PO0006023-bundle sheath/PO0025230-columella/PO0020131-lateral root cap/PO0000263-non-hair root epidermal cell/PO0009009-plant embryo/PO0000258-root cortex/PO0005059-root endodermis/PO0006036-root epidermis/PO0000256-root hair cell/PO0006307-root procambium/PO0000262-trichoblast	sugar phosphate exchanger, putative (DUF506)
CsTGY04G0000674	0	6.36274618255315e-19	-1.22329	0.167	0.493	1.76795265428422e-14	0.15415246010865	0.776568540246712	0.373751151938981	2.0307	2.21035894822907	0.186478603052814	0.059056989826204	0.443045105504731	0.256098953106426	AT4G37870	PCK1	PO0025230-columella/PO0020132-columella root cap cell/PO0000293-guard cell/PO0020131-lateral root cap/PO0000263-non-hair root epidermal cell/PO0006203-pericycle/PO0005417-phloem/PO0020094-plant egg cell/PO0020149-quiescent center/PO0020123-root cap/PO0000258-root cortex/PO0005059-root endodermis/PO0006036-root epidermis/PO0006307-root procambium/PO0020108-suspensor/PO0000262-trichoblast/PO0005352…	phosphoenolpyruvate carboxykinase 1
CsTGY09G0002160	0	3.12630336478089e-27	-1.22606	0.98	0.984	8.68674652938018e-23	3.25148860736847	11.1371806610594	8.31208012336857	9.95555253893425	17.3748457600035	5.52986036857256	1.77176875146826	5.75406254380392	6.03039659961992	AT4G08950	EXO	PO0025230-columella/PO0020131-lateral root cap/PO0020121-lateral root/PO0006203-pericycle/PO0005417-phloem/PO0009009-plant embryo/PO0009013-portion of meristem tissue/PO0020149-quiescent center/PO0005059-root endodermis/PO0006307-root procambium/PO0000262-trichoblast/PO0005352-xylem	Phosphate-responsive 1 family protein
CsTGY11G0001888	0	3.38489816410605e-31	-1.23017	0.078	0.536	9.40527803878507e-27	0.0585910478898702	1.08678691906077	0.702459666192921	1.30799673365229	1.78691808578239	0.178352835140561	0.0177075944334823	0.324944769121405	0.402795889506192	AT3G10815	AT3G10815	PO0000293-guard cell/PO0020131-lateral root cap/PO0006203-pericycle/PO0020149-quiescent center/PO0005059-root endodermis/PO0006036-root epidermis/PO0000262-trichoblast	RING/U-box superfamily protein
CsTGY02G0002948	0	5.12165819047183e-17	-1.2316	0.015	0.293	1.4231039448045e-12	0.0113742768653434	0.555421879751945	0.058688322026106	0.0119876407167589	0	0.261107185807424	0.00385494608857895	3.6071628572963	2.17327627465285	AT5G57685	GDU3	PO0025230-columella/PO0000293-guard cell/PO0020131-lateral root cap/PO0000263-non-hair root epidermal cell/PO0006203-pericycle/PO0005417-phloem/PO0020149-quiescent center/PO0000258-root cortex/PO0005059-root endodermis/PO0006036-root epidermis/PO0006307-root procambium/PO0020124-root stele/PO0000262-trichoblast/PO0005352-xylem	glutamine dumper 3
CsTGY02G0003216	0	1.26277569262912e-21	-1.23384	0.608	0.784	3.50874853953927e-17	0.497351930078117	1.97462671063488	0.498801935887127	2.15547465112157	1.94711754687133	0.637142460122814	0.469024461572029	2.80484468690333	2.64812	AT3G45310	AT3G45310	PO0025230-columella/PO0000263-non-hair root epidermal cell/PO0006203-pericycle/PO0005417-phloem/PO0020149-quiescent center/PO0006036-root epidermis/PO0006307-root procambium/PO0000262-trichoblast/PO0005352-xylem	Cysteine proteinases superfamily protein
CsTGY02G0001891	0	1.16466226055722e-11	-1.23758	0.544	0.685	3.23613055718429e-07	0.508158845752198	0.818691651973644	2.18952368067714	3.77362192747545	3.04712613899456	0.783031366889543	0.168447470805772	0.626896897112713	0.494738234346233	AT1G80840	WRKY40	PO0006023-bundle sheath/PO0025230-columella/PO0005645-leaf mesophyll/PO0000263-non-hair root epidermal cell/PO0020149-quiescent center/PO0005059-root endodermis/PO0006036-root epidermis/PO0006307-root procambium/PO0000262-trichoblast	WRKY DNA-binding protein 40
CsTGY11G0001132	0	2.35783171811586e-20	-1.23799	0.863	0.893	6.55147121195673e-16	1.17249710531979	2.81306824352668	4.44915859713825	5.60560667855275	5.36893582564604	1.7883121046939	0.787862539027963	1.51400278491293	1.57690276097132	AT2G30020	AT2G30020	PO0025230-columella/PO0020131-lateral root cap/PO0005645-leaf mesophyll/PO0000263-non-hair root epidermal cell/PO0020094-plant egg cell/PO0006036-root epidermis/PO0000262-trichoblast	Protein phosphatase 2C family protein
CsTGY03G0000342	0	2.29351428565733e-11	-1.24203	0.083	0.299	6.37275879412747e-07	0.0541304705514785	0.0453494764241958	0.613462256299052	2.09601930937181	1.80062263262879	0.0226232954697061	0.0138526091464449	0.0397747595616114	0.025498947211068	AT4G34131	UGT73B3	PO0025073-branch/PO0025230-columella/PO0020132-columella root cap cell/PO0000263-non-hair root epidermal cell/PO0005417-phloem/PO0020149-quiescent center/PO0000258-root cortex/PO0005059-root endodermis/PO0000256-root hair cell/PO0006307-root procambium/PO0000262-trichoblast	UDP-glucosyl transferase 73B3
CsTGY14G0000376	0	4.82411684053071e-26	-1.24887	0.877	0.939	1.34042910530986e-21	1.16363397864706	13.8627874823818	2.1525532148838	2.99615245874485	6.30848790063157	1.77149679757215	0.986039265706785	1.6254733649931	3.14546016818049	AT5G11420	AT5G11420	PO0000263-non-hair root epidermal cell/PO0000258-root cortex/PO0000256-root hair cell	transmembrane protein, putative (Protein of unknown function, DUF642)
CsTGY13G0000838	0	1.20978353441095e-23	-1.2514	0.186	0.548	3.36150452871425e-19	0.1511897565009	1.20297449504051	1.45813535296567	1.53556088809655	3.04429171424664	0.0966519842386468	0.0323512753829755	0.549472256171066	0.268983961428382	AT2G35930	PUB23	PO0025230-columella/PO0020131-lateral root cap/PO0006016-leaf epidermis/PO0000263-non-hair root epidermal cell/PO0006203-pericycle/PO0005417-phloem/PO0005059-root endodermis/PO0006307-root procambium/PO0005352-xylem	plant U-box 23
CsTGY05G0000213	0	1.53119549422088e-23	-1.25404	1	0.995	4.25457980024213e-19	5.3963200963337	19.5196743128627	11.2206172566445	21.6898986073804	10.9850546485285	6.87668442641597	2.62927285037742	18.0665290786418	10.3144280941899	AT1G55670	PSAG	PO0005645-leaf mesophyll/PO0025034-leaf	photosystem I subunit G
CsTGY11G0001521	0	2.96722527001644e-07	-1.25452	0.176	0.332	0.00824473213526767	0.160145441470426	0.109876671883093	0.515824769020454	3.12517844471437	1.35257224408973	0.0602725539431225	0.0137839501159094	0	0.0283314315082445	AT5G20190	AT5G20190	PO0025073-branch/PO0025230-columella/PO0000258-root cortex/PO0006036-root epidermis/PO0000262-trichoblast	Tetratricopeptide repeat (TPR)-like superfamily protein
CsTGY13G0000100	0	5.20053503786287e-22	-1.25483	0.897	0.934	1.44502066562058e-17	1.40108360051284	4.99626796290222	1.24233504196029	2.77036108100468	3.99295006303081	3.06623240080405	1.70667305942693	6.03249402747781	8.31300062293245	AT2G19770	PRF5	PO0009066-anther/PO0009046-flower/PO0025281-pollen/PO0025195-pollen tube cell/PO0020147-root apical meristem/PO0009029-stamen/PO0000262-trichoblast	profilin 5
CsTGY04G0002045	0	6.04003785396784e-23	-1.25584	0.137	0.496	1.6782849181035e-18	0.101479803060779	5.04972426005713	0.530642008042421	0.497403422686014	1.28204796418673	0.340171559786054	0.0365710091372215	0.101963889610772	1.1229037716129	AT4G31940	--	--	--
CsTGY01G0003750	0	2.84657571852075e-07	-1.25739	0.25	0.401	0.00790949529148176	0.15876545697907	0.56282078603407	0.0776264622338966	0.279284395000238	0.308082850179246	0.232770772094113	0.764818627352062	1.60653427203303	3.3572628660851	AT3G27200	AT3G27200	PO0020131-lateral root cap/PO0020124-root stele/PO0009088-seed coat/PO0005352-xylem	Cupredoxin superfamily protein
CsTGY06G0001441	0	8.12957361784344e-30	-1.25783	0.956	0.983	2.25888332545398e-25	2.08956448323943	7.83478960531841	3.51071019920473	6.80539407440129	9.45902104804714	3.05493802917943	1.63358667722033	6.04528679951317	6.14197638284548	AT4G15800	RALFL33	PO0025073-branch/PO0006036-root epidermis	ralf-like 33
CsTGY11G0000488	0	4.84059568116256e-11	-1.2581	0.377	0.562	1.34500791596783e-06	0.250109886079779	2.95940621359588	0.288884694662749	0.541070949425808	0.67702954709298	0.109228373596136	0.361384848918756	0.906605715651611	4.69793944071778	AT3G44220	AT3G44220	PO0025230-columella/PO0005417-phloem/PO0020149-quiescent center/PO0020124-root stele/PO0005352-xylem	Late embryogenesis abundant (LEA) hydroxyproline-rich glycoprotein family
CsTGY04G0001090	0	3.23423121848974e-09	-1.25863	0.794	0.839	8.98663486369559e-05	1.26430719484427	1.83436640288278	3.70031747248329	7.80786015741331	6.39643899884474	2.15194815225729	0.795067566943048	0.484753615249942	0.788944471807602	AT1G43710	EMB1075	PO0020131-lateral root cap/PO0020149-quiescent center/PO0000258-root cortex/PO0005059-root endodermis/PO0000262-trichoblast	Pyridoxal phosphate (PLP)-dependent transferases superfamily protein
CsTGY04G0000254	0	1.4133290172226e-23	-1.25889	0.02	0.384	3.92707600725472e-19	0.0121645107958376	0.699700112260702	0.0693190028652483	0.561841495991798	0.648382362474597	0.203564527346531	0.0114185547676659	0.417232879572107	2.25631703984355	AT1G75500	WAT1	PO0025230-columella/PO0020131-lateral root cap/PO0020121-lateral root/PO0006016-leaf epidermis/PO0000263-non-hair root epidermal cell/PO0006203-pericycle/PO0005417-phloem/PO0009013-portion of meristem tissue/PO0020149-quiescent center/PO0000258-root cortex/PO0005059-root endodermis/PO0006036-root epidermis/PO0006307-root procambium/PO0020124-root stele/PO0000262-trichoblast/PO0005352-xylem	Walls Are Thin 1
CsTGY12G0001403	0	8.54060354536989e-22	-1.2599	0.471	0.748	2.37309210111648e-17	0.448423691622217	1.39186230524682	1.50912551203258	3.17740385917302	4.04039219242531	0.594499356812986	0.223553189429773	1.20155373654061	0.850057165288633	AT1G31850	AT1G31850	PO0000293-guard cell/PO0005417-phloem/PO0000258-root cortex	S-adenosyl-L-methionine-dependent methyltransferases superfamily protein
CsTGY10G0000632	0	2.19738788359492e-24	-1.2635	0.471	0.755	6.10566197335683e-20	0.3500653559586	2.11125657471831	1.28338720036152	1.85937067156399	1.82658398008763	0.549948171775863	0.213004145254011	1.38156522310857	1.01873569106608	AT2G01290	--	--	--
CsTGY03G0000445	0	5.97320984930119e-18	-1.26548	0.676	0.787	1.65971608872683e-13	0.540342573911291	1.52003787621871	0.583317000010984	2.53278216457603	2.5157542016593	0.72716637801346	0.379250958284213	2.25644	2.75321548874145	AT2G41420	WIH2	PO0020132-columella root cap cell/PO0020131-lateral root cap/PO0000263-non-hair root epidermal cell/PO0005417-phloem/PO0000258-root cortex/PO0005059-root endodermis/PO0006036-root epidermis/PO0006307-root procambium/PO0000262-trichoblast/PO0005352-xylem	proline-rich family protein
CsTGY10G0001304	0	9.53018992099085e-11	-1.26937	0.549	0.663	2.64805857144652e-06	0.441934300701935	1.22932737581118	1.43832742860159	4.28740246627105	2.44645351921206	0.271894852595159	0.196049286561746	1.36299280840114	0.255841138294032	AT5G03380	AT5G03380	PO0025073-branch/PO0025230-columella/PO0020132-columella root cap cell/PO0020131-lateral root cap/PO0000263-non-hair root epidermal cell/PO0000258-root cortex/PO0006036-root epidermis/PO0000256-root hair cell	Heavy metal transport/detoxification superfamily protein
CsTGY13G0002428	0	3.77375167129251e-23	-1.26955	0.167	0.527	1.04857463938534e-18	0.109801815948084	0.53406866372964	0.285916824170771	1.01281926026402	2.81277178686037	0.269223917995298	0.0634614221532902	0.758492123049865	1.61535495491981	AT5G66920	sks17	PO0020121-lateral root/PO0006203-pericycle/PO0009009-plant embryo/PO0020149-quiescent center/PO0000258-root cortex/PO0006036-root epidermis/PO0006307-root procambium/PO0000262-trichoblast/PO0005352-xylem	SKU5 similar 17
CsTGY08G0002162	0	1.5867449664876e-19	-1.27325	0.985	0.973	4.40892956388245e-15	2.72387021725988	22.2668416942863	3.21436843429498	9.86427406151731	4.67815056780146	2.3964888399804	2.6576060227367	9.36825	4.98813256368359	AT1G29930	CAB1	PO0009009-plant embryo	chlorophyll A/B binding protein 1
CsTGY13G0002247	0	4.04716510773902e-18	-1.2739	0.961	0.976	1.12454529683636e-13	2.76659400281803	10.3971250946091	5.66073744018354	14.652509623978	6.84288287300376	2.50055472433028	1.33507655353512	6.87572738568375	3.43152861577156	AT1G60950	FED A	PO0025230-columella/PO0000071-companion cell/PO0020131-lateral root cap/PO0000263-non-hair root epidermal cell/PO0006203-pericycle/PO0005417-phloem/PO0020149-quiescent center/PO0000258-root cortex/PO0005059-root endodermis/PO0006307-root procambium/PO0020124-root stele/PO0000262-trichoblast	2Fe-2S ferredoxin-like superfamily protein
CsTGY02G0000210	0	4.88026076734631e-26	-1.2825	0.426	0.733	1.35602925681485e-21	0.380887559600038	1.81207704172115	2.27643702296953	2.77903130869533	3.01550660112826	1.14689815157795	0.0885390667249665	0.411660196206205	0.592896402901855	AT3G28210	PMZ	PO0025230-columella/PO0005645-leaf mesophyll/PO0000263-non-hair root epidermal cell/PO0006203-pericycle/PO0000258-root cortex/PO0005059-root endodermis/PO0006036-root epidermis/PO0006307-root procambium/PO0000262-trichoblast/PO0005352-xylem	zinc finger (AN1-like) family protein
CsTGY01G0003125	0	1.0011971422769e-27	-1.28854	0.52	0.765	2.78192637953059e-23	0.361142437036954	3.67749910858716	0.450743952188857	1.92421816003962	2.69717550450918	0.459680921012097	0.292822031127253	3.01269425223008	1.42520545659848	--	--	--	--
CsTGY11G0001845	0	2.7404078652835e-24	-1.29073	0.157	0.542	7.61449729447672e-20	0.119355114935355	1.29313011554941	0.516043863237117	2.43845565641697	0.945629182209941	0.0725505221373773	0.0110698033954143	0.724373394794515	0.269094286308446	AT2G13360	AGT	PO0025230-columella/PO0020131-lateral root cap/PO0005645-leaf mesophyll/PO0025034-leaf/PO0000263-non-hair root epidermal cell/PO0006203-pericycle/PO0005417-phloem/PO0009013-portion of meristem tissue/PO0000258-root cortex/PO0005059-root endodermis/PO0006036-root epidermis/PO0006307-root procambium/PO0000262-trichoblast/PO0005352-xylem	alanine:glyoxylate aminotransferase
CsTGY02G0003311	0	3.04871463513276e-25	-1.29263	0.211	0.589	8.47115848517988e-21	0.150515285513789	1.03546018558997	0.804977856275572	2.22156240917828	1.92435382749389	0.255305423253648	0.0965014868483445	0.464631679468314	0.342200144120157	AT5G47910	RBOHD	PO0025073-branch/PO0006023-bundle sheath/PO0020149-quiescent center/PO0000258-root cortex/PO0005059-root endodermis	respiratory burst oxidase homologue D
CsTGY01G0002750	0	1.27768710841582e-34	-1.29434	0.176	0.628	3.55018139944419e-30	0.0965501999383447	1.55014368654622	0.73388087188148	1.32701527187439	1.57559724780369	0.310266566462119	0.0269130643575985	0.923664258212575	0.623939007216973	AT3G03280	AT3G03280	PO0025230-columella/PO0020131-lateral root cap/PO0000263-non-hair root epidermal cell/PO0006203-pericycle/PO0000258-root cortex/PO0005059-root endodermis/PO0006036-root epidermis	hypothetical protein
CsTGY05G0002270	0	6.35886065993519e-16	-1.29615	0.049	0.332	1.76687302296959e-11	0.069598552661147	0.297962954770149	0.449054914174539	2.50555647357754	1.47412802208437	0.0198279067096048	0	0.0493880863250605	0.030528375353775	AT5G43650	BHLH92	PO0025073-branch/PO0025230-columella/PO0020131-lateral root cap	basic helix-loop-helix (bHLH) DNA-binding superfamily protein
CsTGY10G0000187	0	1.04086284049762e-31	-1.29787	0.961	0.981	2.89214148860669e-27	2.09892328607142	9.69619029197077	5.12490980173009	8.20134859813723	4.28065011208174	3.09601767885178	1.2623147505515	11.3529366362304	4.84770954134529	AT1G67740	PSBY	PO0000258-root cortex	photosystem II BY
CsTGY02G0001162	0	1.21496072159566e-21	-1.29885	0.569	0.773	3.37588986102571e-17	0.517678716282922	1.34009987308433	2.23483749527766	3.79665108003765	3.45412395576326	0.85919296440154	0.327395011398704	0.873164385020636	0.836914485901862	AT1G14860	NUDT18	PO0025073-branch/PO0025230-columella/PO0000263-non-hair root epidermal cell/PO0006203-pericycle/PO0020149-quiescent center/PO0006307-root procambium/PO0005352-xylem	nudix hydrolase homolog 18
CsTGY10G0000096	0	1.15176585759123e-16	-1.3017	1	0.997	3.20029661190299e-12	6.61182695869085	15.469137699245	15.2173316865353	33.8440425115765	15.6015148677546	7.66110365106986	3.92325959731362	11.8827186611498	7.63786	AT3G61470	LHCA2	PO0005645-leaf mesophyll/PO0025034-leaf	photosystem I light harvesting complex protein
CsTGY12G0000590	0	2.80704719790384e-30	-1.30292	0.093	0.533	7.79966134409562e-26	0.0527554091882442	1.33130888672164	1.33221520045194	1.02990560117124	2.60232524947011	0.167941106891172	0.018924948201469	0.359810857291555	0.26064074275616	AT1G14870	PCR2	PO0025073-branch/PO0025230-columella/PO0020132-columella root cap cell/PO0020131-lateral root cap/PO0000263-non-hair root epidermal cell/PO0006203-pericycle/PO0005417-phloem/PO0020149-quiescent center/PO0000258-root cortex/PO0005059-root endodermis/PO0000256-root hair cell/PO0006307-root procambium/PO0020124-root stele/PO0000262-trichoblast/PO0005352-xylem	PLANT CADMIUM RESISTANCE 2
CsTGY09G0002163	0	1.9804420853923e-35	-1.30312	0.603	0.868	5.50285637847106e-31	0.567179207153423	3.9564087890285	2.05444645386849	0.826793826626138	4.14120250400163	2.2501555086213	0.422302612114389	2.47884986529689	2.40690777767307	AT4G08950	EXO	PO0025230-columella/PO0020131-lateral root cap/PO0020121-lateral root/PO0006203-pericycle/PO0005417-phloem/PO0009009-plant embryo/PO0009013-portion of meristem tissue/PO0020149-quiescent center/PO0005059-root endodermis/PO0006307-root procambium/PO0000262-trichoblast/PO0005352-xylem	Phosphate-responsive 1 family protein
CsTGY14G0002247	0	1.43210306287458e-22	-1.30654	0.863	0.94	3.97924157050331e-18	1.62496352614539	6.2011005935705	3.70035761076365	9.08756593414641	6.53760683889659	2.20744278254358	0.733758097657928	7.73746268061397	2.09704903012208	AT2G10940	AT2G10940	PO0005645-leaf mesophyll	Bifunctional inhibitor/lipid-transfer protein/seed storage 2S albumin superfamily protein
CsTGY02G0002889	0	1.25410231539798e-10	-1.30707	0.99	0.991	3.48464869356484e-06	4.63949587114849	7.75212377856831	11.8809002722028	23.3242941692841	20.7643978177604	6.61065230536428	2.73701	4.51074019588101	4.11060691797681	AT4G28050	TET7	PO0000263-non-hair root epidermal cell/PO0000258-root cortex/PO0005059-root endodermis/PO0005352-xylem	tetraspanin7
CsTGY12G0001925	0	6.40423960982234e-14	-1.30818	0.848	0.897	1.77948201798524e-09	1.14197727000908	2.25627387631335	2.55937473628832	6.51716972801547	4.96775605525172	1.51946998820339	0.785008553134313	1.75102312055606	1.85739799398642	AT4G11600	GPX6	PO0025073-branch/PO0025230-columella/PO0000263-non-hair root epidermal cell/PO0005417-phloem/PO0020149-quiescent center/PO0000258-root cortex/PO0005059-root endodermis/PO0000256-root hair cell/PO0000262-trichoblast/PO0005352-xylem	glutathione peroxidase 6
CsTGY15G0000329	0	2.09560742083424e-18	-1.30861	0.676	0.831	5.82285477953003e-14	0.610039332507704	2.24603955473759	0.654580471903576	0.836271262700227	1.3686587606111	1.11937220085707	0.674082787607794	5.14375174272975	5.67908484153755	AT2G19770	PRF5	PO0009066-anther/PO0009046-flower/PO0025281-pollen/PO0025195-pollen tube cell/PO0020147-root apical meristem/PO0009029-stamen/PO0000262-trichoblast	profilin 5
CsTGY13G0000315	0	1.73666133497888e-08	-1.31451	0.691	0.746	0.000482548718537232	0.664721031148379	1.90576558500182	0.568672915416661	0.88341566144171	1.11545495229144	1.32434895164437	1.1826395437485	2.47587527143802	8.33510254633035	AT3G22142	--	--	--
CsTGY09G0000061	0	5.71836221561586e-22	-1.31629	0.338	0.641	1.58890412523102e-17	0.22336609000232	0.907093747917227	1.2012091667248	2.60013817522311	2.08515340686215	0.400578003088059	0.0942027920554553	0.512266669939886	0.60083417292585	AT2G17840	ERD7	PO0025073-branch/PO0025230-columella/PO0020131-lateral root cap/PO0000263-non-hair root epidermal cell/PO0000258-root cortex/PO0006036-root epidermis/PO0000262-trichoblast	Senescence/dehydration-associated protein-like protein
CsTGY03G0003195	0	2.46057052977657e-08	-1.31947	0.98	0.982	0.000683694127403719	3.27236261488554	6.8631422937023	5.98124925340532	20.5458336078538	9.4511360387651	3.15499291643239	1.34226348514054	4.22400509883935	3.59955472522327	AT2G46820	PSI-P	PO0005645-leaf mesophyll/PO0025034-leaf	photosystem I P subunit
CsTGY02G0002124	0	4.49031385689773e-28	-1.31987	0.99	0.995	1.2476786082776e-23	3.43432938234158	12.1795	6.6114279267036	16.3655021238049	7.91245493011298	4.3414824008476	2.54988948505331	11.8074312844493	6.16080582848845	AT1G52230	PSAH2	PO0005645-leaf mesophyll/PO0025034-leaf	photosystem I subunit H2
CsTGY14G0001324	0	2.99776403596581e-39	-1.32011	0.078	0.603	8.3295871503346e-35	0.0458178634262059	1.68933301710941	1.28745105126637	1.00374280944779	0.962553714404248	0.328552403567901	0.109580970456989	0.767621163581772	0.653432889536985	AT4G25470	CBF2	PO0025230-columella/PO0020131-lateral root cap/PO0020121-lateral root/PO0005645-leaf mesophyll/PO0005059-root endodermis/PO0006307-root procambium/PO0000262-trichoblast/PO0005352-xylem	C-repeat/DRE binding factor 2
CsTGY02G0001995	0	4.1299718802287e-12	-1.32218	0.48	0.64	1.14755398664035e-07	0.35960345272495	0.948019074713858	0.964292709639126	3.62395898408162	2.11619598029835	0.385220384336073	0.178657664511327	0.321037206035109	0.671016432316632	AT3G15810	AT3G15810	PO0025073-branch/PO0000201-chalazal cyst/PO0025230-columella/PO0020131-lateral root cap/PO0006203-pericycle/PO0005417-phloem/PO0020149-quiescent center/PO0000258-root cortex/PO0005059-root endodermis/PO0006036-root epidermis/PO0000256-root hair cell/PO0006307-root procambium/PO0000262-trichoblast/PO0005352-xylem	LURP-one-like protein (DUF567)
CsTGY15G0000372	0	5.38948818492991e-19	-1.32273	0.216	0.529	1.49752318706462e-14	0.131748440789365	0.80039684538617	0.20692744728714	0.855818804709824	0.988364536732474	0.18256465175523	0.0800727379864787	3.02079888036198	1.7018177563317	AT3G16240	DELTA-TIP	PO0025230-columella/PO0020131-lateral root cap/PO0000263-non-hair root epidermal cell/PO0006203-pericycle/PO0005417-phloem/PO0009013-portion of meristem tissue/PO0020149-quiescent center/PO0000258-root cortex/PO0005059-root endodermis/PO0006036-root epidermis/PO0000256-root hair cell/PO0006307-root procambium/PO0020124-root stele/PO0000262-trichoblast/PO0005352-xylem	delta tonoplast integral protein
CsTGY07G0000450	0	2.98497353273156e-11	-1.32534	0.711	0.794	8.29404745804792e-07	0.911750562117903	1.73804036406626	4.09810577848717	6.03288398657374	4.90325753314174	1.32576107007393	0.371186197840024	0.562436731820576	0.629525330280642	AT5G48150	PAT1	PO0025230-columella/PO0009013-portion of meristem tissue/PO0020149-quiescent center	GRAS family transcription factor
CsTGY02G0001992	0	1.51684558190294e-12	-1.33412	0.52	0.678	4.21470713387552e-08	0.454484903371576	1.2407516781505	1.08564215569645	4.65106805851698	2.67655911163979	0.332560220919887	0.103181619108721	0.805924164158523	0.561870903977485	AT3G15840	PIFI	PO0025034-leaf	post-illumination chlorophyll fluorescence increase
CsTGY14G0001786	0	1.3058986043456e-08	-1.33684	0.975	0.972	0.000362856986203469	2.34501498820868	8.79200102954631	3.27319514431537	2.00802021935433	5.81990105306155	8.00321155713852	1.60741374493135	8.30573800295193	17.3161450802952	AT2G19770	PRF5	PO0009066-anther/PO0009046-flower/PO0025281-pollen/PO0025195-pollen tube cell/PO0020147-root apical meristem/PO0009029-stamen/PO0000262-trichoblast	profilin 5
CsTGY04G0000650	0	1.83815042264553e-24	-1.34689	0.25	0.617	5.10748476436286e-20	0.180064472035877	0.775358744783967	0.786392763523069	2.67445185162784	2.32569269373895	0.346923116412665	0.180989738229583	0.410568601936855	0.360170061667806	AT4G08170	AT4G08170	PO0025073-branch	Inositol 1,3,4-trisphosphate 5/6-kinase family protein
CsTGY13G0001823	0	1.91373119855672e-26	-1.34695	0.515	0.791	5.3174935083097e-22	0.429295411258059	1.65002431976654	0.501399084391261	0.744756738787397	1.64412819446974	0.831539536720722	1.56921658363958	3.91898609517753	3.19867335226508	AT3G19450	ATCAD4	PO0025073-branch/PO0025230-columella/PO0020131-lateral root cap/PO0020121-lateral root/PO0005645-leaf mesophyll/PO0000263-non-hair root epidermal cell/PO0006203-pericycle/PO0005417-phloem/PO0020149-quiescent center/PO0000258-root cortex/PO0005059-root endodermis/PO0006036-root epidermis/PO0006307-root procambium/PO0020124-root stele/PO0000262-trichoblast/PO0005352-xylem	GroES-like zinc-binding alcohol dehydrogenase family protein
CsTGY08G0002578	0	7.12492647111457e-13	-1.3481	0.289	0.52	1.97973206926389e-08	0.225729367964866	0.896206638429419	0.287997097520326	1.01777669712298	1.02951499093856	1.08512063045289	0.151067161428842	0.972786640789991	3.54994551168029	AT1G33920	--	--	--
CsTGY07G0000694	0	4.23891639370294e-19	-1.34889	0.314	0.607	1.1778253091543e-14	0.247525553529927	1.02922065877631	0.987354775982004	3.04333340241207	2.19352424157942	0.392077197163971	0.183558728628511	0.390233605037941	0.33480063379277	AT1G53590	NTMC2T6.1	PO0020094-plant egg cell/PO0000262-trichoblast	Calcium-dependent lipid-binding (CaLB domain) family protein
CsTGY12G0001231	0	6.17427060505015e-07	-1.35276	0.696	0.746	0.0171558283031923	1.04366924167711	1.22100219253332	2.69181157642498	7.59397741452704	6.94051430306123	2.14091612242668	0.457341162979475	0.300924330922915	0.427192375971389	AT4G10720	--	--	--
CsTGY12G0002068	0	8.79960062000709e-08	-1.35605	0.936	0.897	0.00244505702827517	1.94492121782867	3.15533524445248	5.69062514524546	11.6060341403171	9.68002763856729	2.97925312452123	0.940382078662588	1.29334219697281	1.20968196261866	AT5G42050	AT5G42050	PO0025073-branch/PO0025230-columella/PO0020131-lateral root cap/PO0000263-non-hair root epidermal cell/PO0020149-quiescent center/PO0000258-root cortex/PO0005059-root endodermis/PO0006036-root epidermis/PO0000256-root hair cell/PO0000262-trichoblast/PO0005352-xylem	DCD (Development and Cell Death) domain protein
CsTGY15G0001013	0	2.43278089512266e-21	-1.35784	0.054	0.409	6.75972499518782e-17	0.0755344340031621	0.509354943102857	0.378958833769086	2.56803241567962	1.83093989867745	0.0376129978371141	0.0190082982548233	0.133249262489005	0.144893065268587	AT3G48520	CYP94B3	PO0025230-columella/PO0020131-lateral root cap/PO0005645-leaf mesophyll/PO0000263-non-hair root epidermal cell/PO0006203-pericycle/PO0005417-phloem/PO0020149-quiescent center/PO0000258-root cortex/PO0005059-root endodermis/PO0006036-root epidermis/PO0006307-root procambium/PO0000262-trichoblast	cytochrome P450, family 94, subfamily B, polypeptide 3
CsTGY14G0001020	0	1.43437167415195e-16	-1.35897	0.25	0.534	3.9855451337986e-12	0.197124724251536	0.642657473948752	1.2024509448697	3.20685280159669	1.85081052739369	0.204256049874272	0.0423318882012571	0.222033843238912	0.313836525076793	AT4G17090	CT-BMY	PO0005645-leaf mesophyll/PO0009088-seed coat	chloroplast beta-amylase
CsTGY05G0000560	0	1.9502937294737e-20	-1.35931	0.838	0.87	5.41908615671561e-16	1.0306511638881	5.74903922247369	2.22835466404511	6.14565860894619	2.75726419371669	1.01484007864101	0.25949485266246	2.78394496311756	2.54726353958452	AT4G03280	PETC	PO0005645-leaf mesophyll/PO0000065-phloem pole pericycle cell/PO0020124-root stele	photosynthetic electron transfer C
CsTGY14G0002255	0	3.68480942130146e-34	-1.35959	0.279	0.699	1.02386114580283e-29	0.178728754253883	2.00595422185552	0.597153608116294	2.24045235990373	2.03055162514543	0.236941541311666	0.0941850965050899	1.77435291446273	0.79510957805934	AT1G35190	AT1G35190	PO0006023-bundle sheath/PO0000293-guard cell/PO0005059-root endodermis	2-oxoglutarate (2OG) and Fe(II)-dependent oxygenase superfamily protein
CsTGY06G0000127	0	3.79384765445005e-21	-1.36607	0.765	0.882	1.05415850926549e-16	1.06036270031203	2.85570607359117	3.2756784479178	7.29499370983558	5.62203102219547	1.24790179061917	0.360860037565344	2.87895075521163	1.61454769137049	AT5G43260	--	--	--
CsTGY05G0000571	0	2.21554552640683e-26	-1.36872	0.99	0.983	6.15611479967403e-22	2.35557976102005	12.2929150645738	4.85556028820159	11.2152384006057	7.4652050260005	2.49471934605566	1.30429027306125	6.91488055948705	4.9608602016665	AT5G54270	LHCB3	PO0025034-leaf	light-harvesting chlorophyll B-binding protein 3
CsTGY05G0000753	0	1.72764622125821e-28	-1.37206	1	0.998	4.80043779038805e-24	4.93076672811836	19.9956554412782	13.1008573054759	23.4905985799375	12.2109641672972	5.4730693197478	2.80607275204209	14.4655584623834	8.10467070608431	AT1G61520	LHCA3	PO0005645-leaf mesophyll/PO0025034-leaf/PO0000258-root cortex	PSI type III chlorophyll a/b-binding protein
CsTGY01G0003064	0	3.32886470594306e-11	-1.37219	1	0.997	9.24958347193339e-07	7.23097326190615	15.0705094361203	14.3018757153523	42.9261006492217	18.0520431060659	8.3529517818412	4.53067614357934	9.55531914182499	6.37241017426232	AT5G66570	PSBO1	PO0005645-leaf mesophyll/PO0025034-leaf/PO0000258-root cortex	PS II oxygen-evolving complex 1
CsTGY07G0001241	0	1.73965339372664e-39	-1.37627	0.093	0.623	4.83380091980883e-35	0.0762520046337295	2.73970013757461	0.502959961412395	1.50298554036129	2.04647475676329	0.106454471619156	0.00326494577904545	1.42011990373255	0.517009414755729	AT2G20520	FLA6	PO0020123-root cap/PO0000256-root hair cell/PO0000262-trichoblast	FASCICLIN-like arabinogalactan 6
CsTGY03G0002794	0	7.29060059337942e-36	-1.37933	0.799	0.925	2.02576628087641e-31	0.980009795944055	9.19911730967987	2.0837001269085	4.20966012316966	3.63226114268404	1.49248868864347	0.662141337277074	4.80338825154227	2.92848290931708	AT2G45510	--	--	--
CsTGY06G0000354	0	2.95136193853274e-13	-1.38717	0.23	0.466	8.20065428240707e-09	0.192034977049735	0.493200946806925	1.13515031916762	3.30768814764296	2.59608168341659	0.20575623302491	0.0657869768577298	0.105881027929209	0.0793421647746836	AT5G56660	--	--	--
CsTGY14G0000085	0	2.57950680230261e-32	-1.38818	0.098	0.554	7.16741760087804e-28	0.0552473050609114	1.83916699687558	0.0818176814735469	0.719414567162377	0.866738768970544	0.100978758741229	0.0220082862473055	2.30892243283468	1.90228714094555	AT5G10770	AT5G10770	PO0006023-bundle sheath/PO0000258-root cortex	Eukaryotic aspartyl protease family protein
CsTGY13G0001853	0	5.70254053442576e-14	-1.38852	0.725	0.799	1.58450791289554e-09	0.858103726598152	1.49179186098105	3.32994586634562	6.07461	5.42938033968939	1.83455994973251	0.479758799348872	0.690029945888224	0.842130328372741	AT4G33920	AT4G33920	PO0000263-non-hair root epidermal cell/PO0005417-phloem/PO0006036-root epidermis/PO0006307-root procambium	Protein phosphatase 2C family protein
CsTGY11G0000562	0	1.36759276477742e-15	-1.3893	0.24	0.506	3.79999325621053e-11	0.159175041647322	0.667742073400689	0.409479722760505	3.00879960987914	2.33533896042077	0.283117200099587	0.153979173827961	0.153392397390631	0.152791040043637	AT2G36380	ABCG34	PO0025073-branch/PO0025230-columella/PO0020090-embryo sac central cell/PO0020131-lateral root cap/PO0000263-non-hair root epidermal cell/PO0000258-root cortex/PO0020124-root stele/PO0000262-trichoblast	pleiotropic drug resistance 6
CsTGY07G0000879	0	4.11703772244167e-17	-1.3911	0.025	0.313	1.14396010155764e-12	0.0270306575123803	0.255228879433012	0.0136730165380363	2.38877972922164	1.33152130337505	0.0129850991614015	0	0.0392377516110121	0.132258679006825	AT2G32960	PFA-DSP2	PO0020131-lateral root cap	Phosphotyrosine protein phosphatases superfamily protein
CsTGY07G0002804	0	1.96850026672616e-31	-1.39899	0.25	0.695	5.46967484112531e-27	0.432708471557124	2.40657872040619	1.69325099737312	2.81848140966059	5.05209674199521	0.318708664853645	0.0976608988188601	1.41151212186928	1.88537722951665	AT5G62350	AT5G62350	PO0025073-branch/PO0025230-columella/PO0020131-lateral root cap/PO0006203-pericycle/PO0005417-phloem/PO0020149-quiescent center/PO0005059-root endodermis/PO0006307-root procambium/PO0000262-trichoblast/PO0005352-xylem	Plant invertase/pectin methylesterase inhibitor superfamily protein
CsTGY06G0003229	0	2.74021148155202e-31	-1.4017	0.172	0.599	7.61395162264045e-27	0.0996685386809787	2.08625127983733	0.353600554149637	0.525627777204712	0.714024890862256	0.146314469705697	0.171575202507033	4.0250043343615	2.26282529933443	--	--	--	--
CsTGY09G0001913	0	4.17241886917176e-38	-1.40213	0.147	0.636	1.15934830698806e-33	0.0799343883809946	5.76666021619542	0.863937176371537	0.543331116636919	1.14510478940417	0.306437399065059	0.022277610098355	0.782917383554606	1.16714447789482	--	--	--	--
CsTGY04G0000738	0	2.76052863843472e-17	-1.40588	0.956	0.932	7.67040487475472e-13	1.73773279859105	3.65343264553916	3.70340576458697	8.2282028556802	8.40527681323135	2.72591089413035	0.974562153529151	3.27460849859277	5.39730864099196	AT2G22500	UCP5	PO0025073-branch/PO0000071-companion cell/PO0020131-lateral root cap/PO0005645-leaf mesophyll/PO0000263-non-hair root epidermal cell/PO0006203-pericycle/PO0020149-quiescent center/PO0000258-root cortex/PO0005059-root endodermis/PO0006036-root epidermis	uncoupling protein 5
CsTGY07G0001059	0	1.30345916667059e-09	-1.41115	0.353	0.512	3.62179164051091e-05	0.275145016252911	0.422541612574676	1.64407860935948	3.26804186146873	2.96973957802665	0.34070076797479	0.181688993110559	0.132137711424234	0.11287020590917	AT3G23250	MYB15	PO0025073-branch/PO0020149-quiescent center/PO0005059-root endodermis/PO0020124-root stele	myb domain protein 15
CsTGY14G0000228	0	6.06172328246402e-12	-1.42257	0.059	0.281	1.68431043126545e-07	0.035376622578033	0.845010647431662	0.0289008761288896	0.0249426408578882	0.10202854223891	0.109547222962597	0.0203808448297115	2.50425851351544	2.10412138155424	AT4G10380	NIP5;1	PO0020131-lateral root cap/PO0000263-non-hair root epidermal cell/PO0006203-pericycle/PO0005417-phloem/PO0020149-quiescent center/PO0000258-root cortex/PO0005059-root endodermis/PO0000256-root hair cell/PO0006307-root procambium/PO0005352-xylem	NOD26-like intrinsic protein 5;1
CsTGY02G0002370	0	1.62380233039677e-06	-1.42389	0.613	0.665	0.0451189715524046	0.80182983394032	0.967507407525444	2.75518108581584	7.60691783499425	5.44266993624808	0.638894878119344	0.333859440822286	0.468998091744528	0.294094094432816	AT1G64720	CP5	PO0025230-columella/PO0020132-columella root cap cell/PO0020090-embryo sac central cell/PO0020131-lateral root cap/PO0005645-leaf mesophyll/PO0006203-pericycle/PO0009013-portion of meristem tissue/PO0020149-quiescent center/PO0000258-root cortex/PO0005059-root endodermis/PO0006307-root procambium/PO0000262-trichoblast/PO0005352-xylem	Polyketide cyclase/dehydrase and lipid transport superfamily protein
CsTGY10G0000297	0	4.29897703113177e-21	-1.43055	0.549	0.769	1.19451375787027e-16	0.440033431217096	1.51082872760778	1.00549491028079	4.0115470445137	3.16355620730842	0.690740185994551	0.325243193010696	0.824949284759278	1.30634227815996	AT2G31305	--	--	--
CsTGY12G0000589	0	2.6839086885021e-14	-1.43179	0.211	0.462	7.45750868187193e-10	0.177338698072772	0.484886692337537	1.0051156945776	3.3942692158486	2.49642132589825	0.260082612727881	0.0356863125157234	0.0417021344236262	0.0873869260481649	AT1G14870	PCR2	PO0025073-branch/PO0025230-columella/PO0020132-columella root cap cell/PO0020131-lateral root cap/PO0000263-non-hair root epidermal cell/PO0006203-pericycle/PO0005417-phloem/PO0020149-quiescent center/PO0000258-root cortex/PO0005059-root endodermis/PO0000256-root hair cell/PO0006307-root procambium/PO0020124-root stele/PO0000262-trichoblast/PO0005352-xylem	PLANT CADMIUM RESISTANCE 2
CsTGY13G0000751	0	1.26045305938285e-30	-1.43675	0.397	0.748	3.50229487080118e-26	0.341875423963824	2.54052937445162	2.26664709694586	3.48083380848855	3.27488823933998	0.593989683034563	0.205807652161125	1.05068759445343	0.539198114712045	--	--	--	--
CsTGY12G0000650	0	9.1597754202784e-30	-1.44127	0.074	0.509	2.54513519827856e-25	0.0410715799396072	1.67535185664963	0.359939112550155	1.22638896976477	1.35142334259569	0.306780028052925	0.0192194282418509	0.322606506216492	1.72921790867462	AT4G23680	AT4G23680	PO0005352-xylem	Polyketide cyclase/dehydrase and lipid transport superfamily protein
CsTGY09G0001784	0	2.09971966879166e-17	-1.44657	0.245	0.537	5.83428107170452e-13	0.152751068914479	0.684314223179696	0.316101099631119	0.699251657409193	1.25164238898961	0.754326075243183	0.0794854020733741	1.76382185581403	2.28492178759502	AT1G77380	AAP3	PO0000071-companion cell/PO0020030-cotyledon/PO0005417-phloem/PO0020123-root cap/PO0020124-root stele/PO0009088-seed coat/PO0009029-stamen	amino acid permease 3
CsTGY06G0000311	0	2.19779583025027e-29	-1.44863	0.422	0.742	6.10679549393341e-25	0.342519339936711	1.21042664061516	1.47574970509566	2.88851657491736	2.2363050418201	0.959249799483183	0.0613491525069991	1.60552774264258	1.13962720353111	AT5G14740	CA2	PO0000201-chalazal cyst/PO0020131-lateral root cap/PO0005645-leaf mesophyll/PO0025034-leaf	carbonic anhydrase 2
CsTGY01G0002438	0	7.16289237251698e-14	-1.4489	0.363	0.584	1.99028127462757e-09	0.228536862529482	1.50742844053759	0.436961870132673	0.36425221010811	1.08941713206039	0.66474391166305	0.141042966835794	2.85116024227502	2.80450527762457	AT4G33420	AT4G33420	PO0025073-branch/PO0006203-pericycle/PO0005417-phloem/PO0005059-root endodermis/PO0020124-root stele	Peroxidase superfamily protein
CsTGY03G0000581	0	1.75875181640542e-16	-1.4533	0.284	0.54	4.88686779706411e-12	0.221367676827157	0.74692036483082	1.58822279706172	3.03104424591224	3.24947572782928	0.286968115614113	0.154857016159522	0.175873966572742	0.252615436327998	AT1G74520	HVA22A	PO0005417-phloem/PO0020108-suspensor	HVA22 homologue A
CsTGY09G0000707	0	5.21803227468576e-17	-1.46067	0.554	0.721	1.44988244784418e-12	0.504499070038683	1.75495764274497	1.77019909792175	4.94144428453953	4.63454931636359	0.60348331649253	0.246787303457044	0.424442489049607	0.553936380262556	AT5G43360	PHT1;3	PO0009005-root	phosphate transporter 1;3
CsTGY07G0002440	0	3.88650185086677e-28	-1.46115	0.27	0.641	1.07990340428184e-23	0.232724496898791	3.29422967757152	2.15604545709964	2.18137729305632	4.38777517280673	0.282902950796628	0.0451251573769541	0.240662392821399	0.519016758078723	AT2G46690	AT2G46690	PO0020149-quiescent center/PO0006307-root procambium/PO0020124-root stele/PO0020108-suspensor/PO0005352-xylem	SAUR-like auxin-responsive protein family
CsTGY14G0001531	0	6.3476403363125e-16	-1.46621	0.549	0.699	1.76375534384779e-11	0.460307209732888	2.47139138744545	3.95237037171043	3.57715237841702	3.83714157151154	0.747681328396176	0.205423224615491	0.562824102030785	0.263916711340164	AT4G11070	--	--	--
CsTGY03G0000402	0	7.97603080709076e-21	-1.46719	0.196	0.532	2.21621992005824e-16	0.17885960841229	0.370788254530993	0.972407039208606	3.65553115807656	2.68907934911735	0.402002788026388	0.0511541272597545	0.313753318236272	0.25225540668659	AT2G14960	GH3.1	PO0020131-lateral root cap/PO0009009-plant embryo/PO0020149-quiescent center/PO0006085-root meristem	Auxin-responsive GH3 family protein
CsTGY07G0001218	0	1.57492750447942e-25	-1.46724	0.127	0.524	4.37609356394651e-21	0.145136892614188	0.936450455368905	0.2703483257788	2.17877952356917	4.46034445666765	0.186142133644755	0.0241679507365198	0.332079368905218	0.736302678749146	AT2G32190	AT2G32190	PO0025230-columella/PO0025074-embryo sac/PO0020131-lateral root cap/PO0000263-non-hair root epidermal cell/PO0006203-pericycle/PO0005417-phloem/PO0000258-root cortex/PO0005059-root endodermis/PO0006036-root epidermis/PO0006307-root procambium/PO0000262-trichoblast/PO0005352-xylem	cysteine-rich/transmembrane domain A-like protein
CsTGY08G0001158	0	5.88495126890019e-42	-1.47545	1	1	1.63519255957661e-37	23.8350256822397	136.520082731344	49.2433928433944	74.4831827864122	39.8355569803212	33.8607085989684	24.9383294767326	126.654295047497	72.829331559102	AT1G29930	CAB1	PO0009009-plant embryo	chlorophyll A/B binding protein 1
CsTGY01G0003550	0	1.30345572772755e-37	-1.48058	0.51	0.832	3.62178208506377e-33	0.460071796381059	2.85745671218672	1.53652978790333	3.36113088189191	3.09791996986901	0.911695140970882	0.222354929321072	2.6571562686923	1.82911611757685	AT5G14780	FDH	PO0000065-phloem pole pericycle cell/PO0000258-root cortex/PO0005059-root endodermis/PO0006307-root procambium/PO0020108-suspensor/PO0005352-xylem	formate dehydrogenase
CsTGY12G0000371	0	1.79026249608387e-33	-1.48555	0.407	0.768	4.97442337161865e-29	0.354174265205636	1.48470676165961	0.999896485332577	2.33141142400924	2.35566593253347	1.45204051703931	0.144520296578025	3.24029920500045	2.8087130967251	AT2G01890	PAP8	PO0025178-stem epidermis/PO0005352-xylem	purple acid phosphatase 8
CsTGY13G0001290	0	8.49125417191182e-47	-1.49355	0.289	0.81	2.35937988420742e-42	0.323393265275671	3.77487172020612	1.23063735981038	1.02810526569505	1.87488479794784	2.09244448280757	0.24607785697311	2.63723406300427	2.42555187189431	AT5G43700	ATAUX2-11	PO0025230-columella/PO0020131-lateral root cap/PO0020121-lateral root/PO0000263-non-hair root epidermal cell/PO0005417-phloem/PO0009013-portion of meristem tissue/PO0020149-quiescent center/PO0000258-root cortex/PO0005059-root endodermis/PO0006036-root epidermis/PO0006307-root procambium/PO0020124-root stele/PO0009088-seed coat/PO0000262-trichoblast/PO0005352-xylem	AUX/IAA transcriptional regulator family protein
CsTGY07G0000492	0	8.43553203095625e-16	-1.49693	0.348	0.587	2.3438969301215e-11	0.308017768582568	1.13602933902472	1.09803487582301	4.39036812539053	3.83818286937709	0.354222525147756	0.253018664229353	0.113336533377647	0.21279710111759	AT2G20900	DGK5	PO0025073-branch/PO0025230-columella/PO0005059-root endodermis	diacylglycerol kinase 5
CsTGY02G0002440	0	4.58500188003184e-46	-1.50133	0.892	0.969	1.27398862238565e-41	1.33118867670745	9.32078705384927	3.76442740042336	5.75390132728145	5.50415635606087	2.54538050139631	1.1630949881408	4.91424905855472	4.91241203957432	AT5G11070	AT5G11070	PO0020131-lateral root cap/PO0000263-non-hair root epidermal cell/PO0006203-pericycle/PO0005417-phloem/PO0020149-quiescent center/PO0000258-root cortex/PO0006036-root epidermis/PO0000256-root hair cell/PO0006307-root procambium/PO0000262-trichoblast/PO0005352-xylem	hypothetical protein
CsTGY05G0001815	0	8.18060828374748e-35	-1.51035	0.373	0.75	2.27306381772208e-30	0.24771633097033	2.16117264225726	0.555463809273214	1.75085097716464	2.36246977783546	0.66269627126227	0.214308994983356	1.65708576956013	2.50178621027239	AT1G60690	AT1G60690	PO0005059-root endodermis	NAD(P)-linked oxidoreductase superfamily protein
CsTGY06G0000307	0	4.61269789824961e-23	-1.51114	0.201	0.559	1.28168423800764e-18	0.156443721730534	0.997744445753194	0.73648023295661	3.34255268865793	2.01600024422768	0.266270846119485	0.0650928586848753	0.411673259599881	0.326062726881225	AT1G23550	SRO2	PO0000071-companion cell/PO0020090-embryo sac central cell/PO0005417-phloem/PO0006077-protophloem	similar to RCD one 2
CsTGY10G0000188	0	2.37182137311363e-31	-1.51382	0.078	0.519	6.59034286733353e-27	0.0390779520792916	2.99807223438079	0.199756851597361	0.201822918371705	0.355633527800227	0.232762288899612	0.0845749003887813	7.06218427947237	1.55972193085306	AT1G67750	AT1G67750	PO0020131-lateral root cap/PO0000258-root cortex/PO0000262-trichoblast	Pectate lyase family protein
CsTGY07G0001788	0	1.74878189358389e-27	-1.51516	0.167	0.567	4.8591653695122e-23	0.116055626821816	0.759342789265634	0.28768859384083	1.21187360116661	5.55990293660237	0.350567588826997	0.161141678820468	0.524823494274742	1.05120022498054	AT5G57560	TCH4	PO0025230-columella/PO0020131-lateral root cap/PO0006203-pericycle/PO0000258-root cortex/PO0005059-root endodermis/PO0006036-root epidermis/PO0006307-root procambium/PO0020124-root stele/PO0000262-trichoblast/PO0005352-xylem	Xyloglucan endotransglucosylase/hydrolase family protein
CsTGY09G0001201	0	1.00125769301108e-31	-1.51638	0.755	0.91	2.78209462580058e-27	0.827526558002175	9.00439400850357	1.17865013892297	2.42556806176007	4.5130279174728	1.87414374619149	0.814675807104428	4.29204615954546	5.46673704087331	AT3G23730	XTH16	PO0025230-columella/PO0006208-endodermal passage cell/PO0000293-guard cell/PO0020131-lateral root cap/PO0000263-non-hair root epidermal cell/PO0006203-pericycle/PO0005417-phloem/PO0020149-quiescent center/PO0000258-root cortex/PO0005059-root endodermis/PO0006036-root epidermis/PO0020124-root stele/PO0000262-trichoblast/PO0005352-xylem	xyloglucan endotransglucosylase/hydrolase 16
CsTGY06G0002415	0	3.95381307207552e-17	-1.5198	0.24	0.521	1.09860650020691e-12	0.141222411526477	1.15457387339729	0.283044600505925	0.354822902738194	0.987812224935949	0.266791037876995	0.11825196447118	1.81604439978128	4.82833069441089	AT2G44310	AT2G44310	PO0020149-quiescent center	Calcium-binding EF-hand family protein
CsTGY04G0001956	0	2.62481250442677e-30	-1.52735	0.436	0.762	7.29330402480023e-26	0.377859734888796	2.02060471479698	1.29567324297688	4.31834373769485	3.33263659773053	0.647903449518044	0.173338866237159	1.25846750562021	1.19865382974005	AT4G34410	RRTF1	PO0025230-columella/PO0005645-leaf mesophyll/PO0000263-non-hair root epidermal cell/PO0006203-pericycle/PO0000258-root cortex/PO0005059-root endodermis/PO0006036-root epidermis/PO0006307-root procambium/PO0000262-trichoblast/PO0005352-xylem	redox responsive transcription factor 1
CsTGY01G0000820	0	1.39518993988912e-19	-1.52902	0.201	0.512	3.87667476697591e-15	0.145583990854915	1.05868779081694	0.63748842573448	3.19407826941642	2.95193111376395	0.0917533662500232	0.0433288160346387	0.248702025757196	0.195064778430379	AT2G30020	AT2G30020	PO0025230-columella/PO0020131-lateral root cap/PO0005645-leaf mesophyll/PO0000263-non-hair root epidermal cell/PO0020094-plant egg cell/PO0006036-root epidermis/PO0000262-trichoblast	Protein phosphatase 2C family protein
CsTGY05G0001443	0	2.74273189838344e-37	-1.5303	0.711	0.881	7.62095485284822e-33	0.680788767843586	5.25456970010689	1.81892706839423	3.01385997473118	5.5497074454231	1.10797522863975	0.373952735049071	3.79117445257652	3.60473002328674	AT4G28290	AT4G28290	PO0025230-columella/PO0020131-lateral root cap/PO0000263-non-hair root epidermal cell/PO0000258-root cortex/PO0005059-root endodermis/PO0006036-root epidermis/PO0006307-root procambium/PO0020124-root stele/PO0000262-trichoblast	hypothetical protein
CsTGY03G0000352	0	1.32930429987474e-19	-1.53032	0.495	0.709	3.69360492763195e-15	0.386482707909848	1.24106639352647	0.92424660625823	4.13311031513644	4.50709771956836	0.798442171971791	0.182650467948132	0.645318941569632	0.724774201463764	AT4G34150	AT4G34150	PO0025073-branch/PO0025230-columella/PO0020131-lateral root cap/PO0020094-plant egg cell/PO0000258-root cortex/PO0005059-root endodermis/PO0006036-root epidermis/PO0000256-root hair cell/PO0000262-trichoblast	Calcium-dependent lipid-binding (CaLB domain) family protein
CsTGY01G0000813	0	2.23504138574526e-08	-1.53038	0.799	0.823	0.000621028599443179	1.48839859241583	1.43545981784699	6.08837188662222	12.4440093533099	9.57647605840626	1.82956411672889	0.413324555635048	1.04399421205334	0.997095077766608	AT5G05580	--	--	--
CsTGY14G0000950	0	3.43053757918605e-12	-1.53166	0.074	0.303	9.53209171752636e-08	0.0436098189374627	0.182821097202042	0.0424530898769992	0.710992275794167	1.1120939057079	0.17434101881628	0.021189066768693	1.92524516598527	1.18187093255218	--	--	--	--
CsTGY01G0000755	0	1.50856633679487e-29	-1.53562	0.961	0.97	4.19170242341823e-25	1.95850034740056	5.34708989839316	5.91963400207409	12.3695625804778	11.4217560847847	3.40197247091941	1.36902081177497	3.61423937431483	3.14832650802449	AT2G40000	HSPRO2	PO0025073-branch/PO0020131-lateral root cap/PO0020149-quiescent center/PO0000258-root cortex/PO0005059-root endodermis/PO0006036-root epidermis/PO0000256-root hair cell/PO0000262-trichoblast	ortholog of sugar beet HS1 PRO-1 2
CsTGY01G0002483	0	1.66387858684787e-28	-1.53748	0.608	0.827	4.62325304141551e-24	0.569921269754876	1.96554254153109	2.67658472057996	5.13193271147326	3.67521598000111	1.22701256552488	0.419149986511533	0.915779776850248	1.38758191474173	AT3G02700	AT3G02700	PO0020090-embryo sac central cell/PO0006076-metaphloem/PO0006203-pericycle/PO0006077-protophloem/PO0000262-trichoblast	NC domain-containing protein-like protein
CsTGY11G0000454	0	1.03830512303843e-21	-1.54225	0.23	0.563	2.88503461487458e-17	0.160173889539993	0.826658072577361	0.686679626392854	2.7723542799185	3.21411989600528	0.705148679106503	0.0566135546542032	0.406059136229287	0.420816301303312	AT3G44350	--	--	--
CsTGY03G0000762	0	1.21028284055067e-27	-1.54949	0.887	0.95	3.36289190075409e-23	1.64171376254983	10.5300056153513	3.7973404182375	11.6397741153219	4.05751068814173	2.24253030674679	0.898297257045221	4.41678429106866	2.67226162620371	AT1G60950	FED A	PO0025230-columella/PO0000071-companion cell/PO0020131-lateral root cap/PO0000263-non-hair root epidermal cell/PO0006203-pericycle/PO0005417-phloem/PO0020149-quiescent center/PO0000258-root cortex/PO0005059-root endodermis/PO0006307-root procambium/PO0020124-root stele/PO0000262-trichoblast	2Fe-2S ferredoxin-like superfamily protein
CsTGY13G0000523	0	4.80468449810452e-16	-1.55023	0.01	0.272	1.33502963464332e-11	0.0051995101868465	0.764280159491888	0.141142538962705	0.00909914113887706	0.0391981851100834	0.583101440123607	0	1.62900246461188	4.3657444365367	AT5G07050	--	--	--
CsTGY04G0000782	0	1.17320774020964e-40	-1.55176	0.284	0.734	3.25987502694652e-36	0.148420091145443	2.6792	0.507016598635561	0.668396308251237	3.32678466445822	0.67895797828019	0.239694435405247	1.61061582379275	1.92492984523733	--	--	--	--
CsTGY03G0000412	0	1.93253876212509e-17	-1.55935	0.025	0.312	5.36975220444079e-13	0.022673461898578	1.50101502322186	0.064612284566607	0.0209186208588918	0.171397873993937	0.209470051185711	0.0179192416194661	1.04749102923725	4.9753371492375	AT3G19550	AT3G19550	PO0000071-companion cell/PO0005417-phloem/PO0009088-seed coat	glutamate racemase
CsTGY02G0001452	0	8.88284581233644e-28	-1.56347	0.132	0.55	2.4681875374158e-23	0.15611733924359	0.89079152778282	0.59674902238659	3.35293034283683	3.99114074229391	0.142232529034494	0.0595920798130465	0.583563809185438	0.251299604889752	AT3G47730	ABCA2	PO0025230-columella/PO0020131-lateral root cap/PO0000263-non-hair root epidermal cell/PO0006203-pericycle/PO0000256-root hair cell/PO0000262-trichoblast	ATP-binding cassette A2
CsTGY13G0002091	0	2.18315265070857e-13	-1.56616	0.426	0.63	6.06610795525884e-09	0.338007948232162	0.767046225507511	1.13128224457606	5.02822199896487	3.78933211375466	0.418086832950869	0.380736909568545	0.169334545355401	0.190219969655751	AT5G64300	GCH	PO0025073-branch/PO0025230-columella/PO0020090-embryo sac central cell/PO0000258-root cortex/PO0005059-root endodermis/PO0000256-root hair cell	GTP cyclohydrolase II
CsTGY08G0002452	0	1.13791214578553e-10	-1.57541	0.108	0.314	3.16180268827966e-06	0.0567263759741519	0.960272940923847	0.03772398578879	0.00838114768185399	0.0108742752581093	0.0866590414123427	0.215141096020713	2.42892753538741	5.63930745461411	AT5G48485	DIR1	PO0000293-guard cell/PO0005417-phloem	Bifunctional inhibitor/lipid-transfer protein/seed storage 2S albumin superfamily protein
CsTGY12G0002004	0	2.09629847051874e-28	-1.59892	0.235	0.631	5.82477493018336e-24	0.180856374572494	1.60887097663563	2.29582144381094	2.57922870082766	3.85467245384357	0.474330957598094	0.0586608912714215	0.602408372347152	0.238038097491749	AT4G11070	--	--	--
CsTGY14G0002048	0	9.92153338960013e-14	-1.60451	0.265	0.488	2.75679726763429e-09	0.19826692130336	1.37855959316893	1.0725094872546	3.62853351749088	4.5985510662584	0.1554010681861	0.0600834362600929	0.144618349805132	0.133058602629644	AT2G18660	--	--	--
CsTGY15G0000947	0	1.60269715839311e-29	-1.60824	0.975	0.988	4.45325432431109e-25	3.04372088895104	11.9649795334449	6.11520587821822	20.7998073009702	8.75069371092292	3.45982278654952	2.16713075274564	11.9310319997171	6.38223525615607	AT1G52230	PSAH2	PO0005645-leaf mesophyll/PO0025034-leaf	photosystem I subunit H2
CsTGY07G0000160	0	1.0599600231136e-41	-1.61628	0.588	0.871	2.94520492022345e-37	0.537000028963531	5.35889977357013	2.23266255891659	3.76505318889537	2.22000255852176	1.1826408091292	0.250553748476689	4.93670968795936	2.13616910543042	AT1G79040	PSBR	PO0020131-lateral root cap/PO0005645-leaf mesophyll/PO0025034-leaf/PO0006203-pericycle/PO0000258-root cortex/PO0006307-root procambium/PO0000262-trichoblast/PO0005352-xylem	photosystem II subunit R
CsTGY10G0000984	0	5.31819176951005e-41	-1.61735	0.098	0.639	1.47771276507606e-36	0.102679341412324	3.65119747367348	0.352482577439323	2.08201175793654	2.58001710158672	0.0423743597470511	0.0630194190476892	1.63913209626628	0.786808167953654	AT3G11660	NHL1	PO0025230-columella/PO0000263-non-hair root epidermal cell/PO0006203-pericycle/PO0005417-phloem/PO0009013-portion of meristem tissue/PO0020102-portion of transmitting tissue/PO0000258-root cortex/PO0005059-root endodermis/PO0006036-root epidermis/PO0006307-root procambium/PO0020124-root stele/PO0009088-seed coat/PO0000262-trichoblast/PO0005352-xylem	NDR1/HIN1-like 1
CsTGY09G0001774	0	8.37349521234669e-17	-1.61952	0.436	0.656	2.32665937970265e-12	0.459954484248544	1.21967560327184	2.67241068019594	5.74826753132906	4.7850482257311	0.328342687356877	0.106666342717845	0.515026988160642	0.386982243177308	AT1G01720	ATAF1	PO0025073-branch/PO0020131-lateral root cap/PO0000263-non-hair root epidermal cell/PO0020149-quiescent center/PO0000258-root cortex/PO0006036-root epidermis/PO0000262-trichoblast	NAC (No Apical Meristem) domain transcriptional regulator superfamily protein
CsTGY09G0002161	0	4.94085178521068e-41	-1.63836	0.304	0.743	1.37286507703864e-36	0.203125351414397	3.14469023159276	0.733473263095889	1.1150278980245	4.04867695930359	0.683405781748075	0.158385827104295	2.02832305358638	2.07461817967281	AT4G08950	EXO	PO0025230-columella/PO0020131-lateral root cap/PO0020121-lateral root/PO0006203-pericycle/PO0005417-phloem/PO0009009-plant embryo/PO0009013-portion of meristem tissue/PO0020149-quiescent center/PO0005059-root endodermis/PO0006307-root procambium/PO0000262-trichoblast/PO0005352-xylem	Phosphate-responsive 1 family protein
CsTGY05G0002127	0	5.16902298698145e-30	-1.64812	0.147	0.57	1.43626472716267e-25	0.0944679207567235	1.87119294541932	1.30622803427701	0.759435159524667	2.15451610237836	3.41130203484372	0.0317626117244831	0.253573628429562	1.48002761477482	AT4G13440	AT4G13440	PO0000263-non-hair root epidermal cell/PO0020147-root apical meristem/PO0000256-root hair cell/PO0000262-trichoblast	Calcium-binding EF-hand family protein
CsTGY05G0000170	0	1.13868884222754e-19	-1.65598	0.995	0.999	3.16396081701343e-15	6.5872304876569	18.3579859146877	10.8261369088343	51.0735636816463	22.4916614216219	6.59104274467567	3.73106520071626	14.8014417196988	8.93731744427578	AT1G06680	PSBP-1	PO0005645-leaf mesophyll/PO0025034-leaf/PO0006203-pericycle	photosystem II subunit P-1
CsTGY09G0000672	0	1.25421219749787e-50	-1.6599	0.48	0.859	3.48495401196758e-46	0.31804632245633	4.10233532005615	1.55797284341633	1.23957987402747	2.1279056903003	1.13843864653898	0.541316762089055	3.66033274972613	3.6131213244746	AT1G04330	AT1G04330	PO0000071-companion cell/PO0006076-metaphloem/PO0005417-phloem/PO0006077-protophloem	hypothetical protein
CsTGY11G0001555	0	2.96958038151842e-29	-1.66322	0.48	0.774	8.25127604808707e-25	0.388431472464058	2.10814952696405	0.944062176140481	4.61354896908051	3.0873492218169	0.561366260963347	0.435462252870225	1.43389362853058	1.71545371942479	AT1G03900	ABCI18	PO0000263-non-hair root epidermal cell/PO0006203-pericycle/PO0020149-quiescent center/PO0000256-root hair cell/PO0000262-trichoblast/PO0005352-xylem	non-intrinsic ABC protein 4
CsTGY12G0001371	0	4.89604529910343e-25	-1.66679	0.113	0.5	1.36041514680888e-20	0.0950389069895117	1.0984464136677	1.08629934974134	3.15713175470576	3.4178862299587	0.078716414238625	0.00336437303899107	0.418661203005546	0.179482581509688	AT5G45340	CYP707A3	PO0006023-bundle sheath/PO0020131-lateral root cap/PO0006016-leaf epidermis/PO0005645-leaf mesophyll/PO0006203-pericycle/PO0005417-phloem/PO0000258-root cortex/PO0005059-root endodermis/PO0006036-root epidermis/PO0006307-root procambium/PO0000262-trichoblast/PO0005352-xylem	cytochrome P450, family 707, subfamily A, polypeptide 3
CsTGY14G0000331	0	5.48443645261817e-34	-1.67074	0.324	0.732	1.52390551272448e-29	0.249940161873166	1.91406792549199	2.62987715239619	4.00381215825065	2.7897617750366	0.634190603993252	0.142801893723157	0.745841253576741	0.54158070489191	AT3G11760	AT3G11760	PO0006077-protophloem	structural maintenance of chromosomes flexible hinge domain protein
CsTGY02G0000085	0	9.14943854875073e-30	-1.67089	0.324	0.684	2.54226299515588e-25	0.259738318568026	2.07194856305523	2.16638053477159	3.62219105663671	4.16044256517156	0.658165933277085	0.1059859916837	0.465382042268364	0.550393107025502	AT1G76640	AT1G76640	PO0020100-hypocotyl/PO0020131-lateral root cap/PO0000263-non-hair root epidermal cell/PO0006203-pericycle/PO0025281-pollen/PO0020149-quiescent center/PO0000258-root cortex/PO0006036-root epidermis/PO0006307-root procambium/PO0000262-trichoblast/PO0005352-xylem	Calcium-binding EF-hand family protein
CsTGY07G0000473	0	1.50704939596721e-28	-1.67284	0.436	0.726	4.18748745163449e-24	0.399195638715836	4.08955465643568	0.730994542069498	3.67102543464279	6.94571656311569	0.665515783728061	0.16482662300968	0.678143622476448	1.10823258543986	AT4G27280	AT4G27280	PO0025073-branch/PO0025230-columella/PO0020149-quiescent center/PO0005059-root endodermis/PO0006036-root epidermis/PO0000262-trichoblast	Calcium-binding EF-hand family protein
CsTGY07G0000959	0	4.52219550585888e-07	-1.6791	0.265	0.399	0.0125653724325795	0.416828544520826	0.261416091001545	0.770596260931905	7.8368849661513	5.12703671052006	0.128140638061013	0.0496686972989218	0.00360742359588125	0.101288318529223	AT1G61800	GPT2	PO0005059-root endodermis	glucose-6-phosphate/phosphate translocator 2
CsTGY08G0002257	0	3.44708359152137e-38	-1.67916	1	0.999	9.57806646740128e-34	5.08200663174403	26.9985857097365	9.78933859353604	35.3018950680985	19.6683112793825	5.1592628653183	2.97594927837147	20.0347074331393	12.6101467936506	AT1G30380	PSAK	PO0005645-leaf mesophyll/PO0025034-leaf/PO0000258-root cortex	photosystem I subunit K
CsTGY09G0002121	0	1.02315662829341e-23	-1.67982	0.353	0.664	2.84294300737608e-19	0.246221407431884	2.42205136687491	0.235170094365906	0.221446517256533	0.772933452221208	1.12846817778762	0.450899903315825	5.24588806282428	5.37403725576942	AT1G35720	ANNAT1	PO0000201-chalazal cyst/PO0025230-columella/PO0000293-guard cell/PO0005013-hypocotyl epidermis/PO0020131-lateral root cap/PO0006016-leaf epidermis/PO0000263-non-hair root epidermal cell/PO0006203-pericycle/PO0005417-phloem/PO0020149-quiescent center/PO0020123-root cap/PO0000258-root cortex/PO0005059-root endodermis/PO0006036-root epidermis/PO0000256-root hair cell/PO0020124-root stele/PO0000262-t…	annexin 1
CsTGY04G0000737	0	1.23010407398309e-33	-1.69232	0.814	0.928	3.41796717996943e-29	1.07476935349483	4.09549382875987	3.00186061709723	6.97965509722257	7.72959768262824	2.00976195298556	0.723720764255263	3.47863503324098	4.48957440830861	AT2G22500	UCP5	PO0025073-branch/PO0000071-companion cell/PO0020131-lateral root cap/PO0005645-leaf mesophyll/PO0000263-non-hair root epidermal cell/PO0006203-pericycle/PO0020149-quiescent center/PO0000258-root cortex/PO0005059-root endodermis/PO0006036-root epidermis	uncoupling protein 5
CsTGY04G0003094	0	2.05434646121531e-16	-1.69816	0.701	0.825	5.70820707713285e-12	1.00005620244212	2.6651780173203	3.15124062578796	9.89361026154433	9.71657868635372	1.43836963695535	0.396549386147408	0.94026447512206	0.981621706374636	AT5G02220	--	--	--
CsTGY01G0003166	0	5.05502218961074e-23	-1.69974	0.294	0.615	1.40458846560524e-18	0.235621958910031	0.947039790957674	1.0787820226328	4.68693106661271	3.51100071114319	0.243846446030513	0.126925682878037	0.440812469730038	0.523329121662513	AT5G16120	AT5G16120	PO0025230-columella/PO0020131-lateral root cap/PO0006203-pericycle/PO0005417-phloem/PO0005059-root endodermis/PO0020124-root stele/PO0000262-trichoblast	alpha/beta-Hydrolases superfamily protein
CsTGY02G0000615	0	1.92352620838192e-26	-1.70349	0.201	0.579	5.34470992261001e-22	0.14524128186032	2.17440777268953	0.719756840733616	4.24842284569856	2.35458848009752	0.089923663909584	0.0312383046921876	1.28606018919677	0.457879896453981	AT3G19320	AT3G19320	PO0000263-non-hair root epidermal cell	Leucine-rich repeat (LRR) family protein
CsTGY06G0000063	0	3.21200971857379e-33	-1.70524	0.735	0.901	8.92489020402913e-29	0.837306371548697	6.03050114848618	1.57399426103079	7.91036626984241	4.38743588296236	0.857935228923451	0.572180252540651	4.02716103030453	2.42054710950516	AT3G26740	CCL	PO0000263-non-hair root epidermal cell	CCR-like protein
CsTGY07G0002429	0	2.50219878932624e-45	-1.70638	0.642	0.901	6.95260955602188e-41	0.670267814226076	6.02113323749616	2.37476952943232	4.40308607517538	6.02351005879699	1.55273765247657	0.323913198251668	2.83601452905683	2.34174918934229	AT1G32928	AT1G32928	PO0025230-columella/PO0020149-quiescent center/PO0005059-root endodermis	Avr9/Cf-9 rapidly elicited protein
CsTGY01G0000682	0	3.99216583072499e-20	-1.71038	0.088	0.412	1.10926319772525e-15	0.0553810937183067	2.73049602970055	0.230105504242069	0.0877730233910936	0.321463184742756	0.104676408967994	0.0121307446667805	4.75626505846139	1.9664511093262	AT5G59080	AT5G59080	PO0000071-companion cell/PO0005417-phloem/PO0020124-root stele	hypothetical protein
CsTGY01G0001665	0	4.05833557142141e-09	-1.71092	0.118	0.302	0.000112764912187515	0.055545530720203	0.69915568169501	0.0279987197885383	0.129794715378467	0.347216391919347	0.286611076184263	0.0309482792053992	3.99539745403534	2.16434576177752	--	--	--	--
CsTGY04G0002766	0	3.05761886089585e-23	-1.71272	0.098	0.464	8.49589976688522e-19	0.0630299803314189	0.442205024774065	0.0459376375769942	1.73615613920679	2.13612573311703	0.126102399189435	0.0171359401634658	1.74999258931177	1.52349356193482	AT3G44735	PSK3	PO0025230-columella/PO0006203-pericycle/PO0009013-portion of meristem tissue/PO0020149-quiescent center/PO0020124-root stele	PHYTOSULFOKINE 3 PRECURSOR
CsTGY05G0001544	0	2.06143974727061e-26	-1.71969	0.167	0.552	5.72791648176612e-22	0.119670684512758	0.76321715359981	0.207558935628323	2.57402723390414	2.61465083036419	0.256540194531614	0.0847465581132005	0.84136142174538	2.30876425437747	AT2G42570	TBL39	PO0020131-lateral root cap/PO0000263-non-hair root epidermal cell/PO0006203-pericycle/PO0009009-plant embryo/PO0009013-portion of meristem tissue/PO0020149-quiescent center/PO0000258-root cortex/PO0005059-root endodermis/PO0006036-root epidermis/PO0000256-root hair cell/PO0006307-root procambium/PO0000262-trichoblast/PO0005352-xylem	TRICHOME BIREFRINGENCE-LIKE 39
CsTGY04G0000261	0	1.70566623510307e-10	-1.72245	0.324	0.512	4.73936420085738e-06	0.28846923899067	0.50842458544798	0.531404171382679	6.40682316341612	2.39462881161791	0.314491628500671	0.269148391250852	0.0906241298997849	0.179541400884537	AT3G51030	TRX1	PO0020131-lateral root cap/PO0020121-lateral root/PO0006307-root procambium/PO0020124-root stele/PO0005352-xylem	thioredoxin H-type 1
CsTGY10G0000237	0	9.53958840483203e-16	-1.7326	0.147	0.428	2.65067003416663e-11	0.128672899190865	1.88431840637642	0.216702249332732	0.161056846306291	0.460922325044891	0.565117788998199	0.0276414218973909	1.58616057890265	6.9389797361326	--	--	--	--
CsTGY11G0001228	0	3.5590143083213e-43	-1.73628	0.338	0.799	9.88907715710157e-39	0.267614022990899	2.18616	1.82961750556582	3.31691705433287	3.36258775823352	0.727521136364965	0.210335402611812	1.53442936836765	1.35947164386744	AT2G30360	SIP4	PO0025073-branch/PO0025230-columella/PO0020131-lateral root cap/PO0006016-leaf epidermis/PO0005645-leaf mesophyll/PO0000263-non-hair root epidermal cell/PO0006203-pericycle/PO0005417-phloem/PO0000258-root cortex/PO0006036-root epidermis/PO0000256-root hair cell/PO0006307-root procambium/PO0000262-trichoblast	SOS3-interacting protein 4
CsTGY03G0000298	0	1.08277787929394e-38	-1.74542	0.627	0.874	3.00860661540614e-34	0.599030501164683	2.79736665703955	4.18057741452299	6.06299952948361	3.9863751271583	1.63906701743979	0.663474796547454	1.50979993896327	1.30758800366336	AT4G34410	RRTF1	PO0025230-columella/PO0005645-leaf mesophyll/PO0000263-non-hair root epidermal cell/PO0006203-pericycle/PO0000258-root cortex/PO0005059-root endodermis/PO0006036-root epidermis/PO0006307-root procambium/PO0000262-trichoblast/PO0005352-xylem	redox responsive transcription factor 1
CsTGY10G0001857	0	6.84823488189853e-37	-1.7691	0.995	0.995	1.90285054428433e-32	4.82662656379659	25.903817058055	11.4879098436797	35.8048265249365	15.4389270673849	6.56400236216599	2.30306505896921	21.0124486438905	9.69635545842038	AT3G08940	LHCB4.2	PO0005645-leaf mesophyll/PO0025034-leaf	light harvesting complex photosystem II
CsTGY07G0001438	0	5.06431060729764e-29	-1.78405	0.49	0.772	1.40716934534372e-24	0.514466208388474	3.79836660668339	1.45290317648491	5.34944231450917	9.41196334714759	0.808463156952466	0.247252554041386	1.04315136201644	1.09514373941227	AT3G23730	XTH16	PO0025230-columella/PO0006208-endodermal passage cell/PO0000293-guard cell/PO0020131-lateral root cap/PO0000263-non-hair root epidermal cell/PO0006203-pericycle/PO0005417-phloem/PO0020149-quiescent center/PO0000258-root cortex/PO0005059-root endodermis/PO0006036-root epidermis/PO0020124-root stele/PO0000262-trichoblast/PO0005352-xylem	xyloglucan endotransglucosylase/hydrolase 16
CsTGY10G0001255	0	2.574104649567e-32	-1.80509	0.613	0.839	7.15240717928686e-28	0.545483486183429	5.44023192276289	0.936258231991806	1.26467845725637	1.67498452158527	2.1784064015913	0.73410065635806	10.1746049463979	7.05926473615287	AT2G36830	GAMMA-TIP	PO0025073-branch/PO0025230-columella/PO0020131-lateral root cap/PO0000263-non-hair root epidermal cell/PO0006203-pericycle/PO0009013-portion of meristem tissue/PO0020149-quiescent center/PO0000258-root cortex/PO0005059-root endodermis/PO0006036-root epidermis/PO0000256-root hair cell/PO0006307-root procambium/PO0020124-root stele/PO0009088-seed coat/PO0000262-trichoblast/PO0005352-xylem	gamma tonoplast intrinsic protein
CsTGY01G0002252	0	2.93352455315017e-23	-1.80725	0.917	0.956	8.15109132338307e-19	1.59800667043913	5.35077237709338	4.09136126585152	16.2926946102185	13.7667657283364	2.02048542583692	1.01195	1.80179499482585	1.97648312308234	AT5G09960	AT5G09960	PO0025230-columella/PO0020132-columella root cap cell/PO0020131-lateral root cap/PO0000263-non-hair root epidermal cell/PO0009013-portion of meristem tissue/PO0020149-quiescent center/PO0000258-root cortex/PO0006036-root epidermis/PO0000262-trichoblast	sorbin/SH3 domain protein
CsTGY14G0000648	0	2.36321838132738e-23	-1.81028	0.113	0.488	6.56643859435625e-19	0.168726122709409	0.971877426989836	0.809017789137132	4.94922849123404	4.85424586829279	0.155628556985714	0.0101440018079572	0.0460397088359837	0.154654367290588	AT5G17540	AT5G17540	PO0000201-chalazal cyst/PO0005059-root endodermis	HXXXD-type acyl-transferase family protein
CsTGY02G0001505	0	6.35553143054473e-33	-1.81157	0.201	0.651	1.76594796329116e-28	0.19590149396451	1.68974253166113	0.535254108748184	4.78864594769311	4.44207345060392	0.286060747933539	0.101854235976291	0.664010913113397	0.576491042360385	AT1G19020	AT1G19020	PO0025073-branch/PO0025230-columella/PO0020131-lateral root cap/PO0000263-non-hair root epidermal cell/PO0020149-quiescent center/PO0000258-root cortex/PO0005059-root endodermis/PO0006036-root epidermis/PO0000256-root hair cell/PO0020124-root stele/PO0000262-trichoblast	CDP-diacylglycerol-glycerol-3-phosphate 3-phosphatidyltransferase
CsTGY07G0002901	0	8.15028125783044e-22	-1.822	0.078	0.439	2.26463715030077e-17	0.0973477870161588	1.90508603010636	0.331414699606157	2.38666434691925	7.08451801808867	0.0581439257676114	0.00376493833407503	0.167455509838306	0.207908546056222	AT4G33550	AT4G33550	PO0006203-pericycle/PO0005417-phloem/PO0005059-root endodermis/PO0020124-root stele/PO0009088-seed coat	Bifunctional inhibitor/lipid-transfer protein/seed storage 2S albumin superfamily protein
CsTGY06G0000241	0	1.00376710246211e-19	-1.8223	0.216	0.528	2.78906727090123e-15	0.152729907004089	2.13146296007638	0.413918505151451	0.335811603647045	0.630696646833398	1.08750967232752	0.101850333829883	1.94215123143582	7.25584348999245	--	--	--	--
CsTGY11G0001014	0	1.65523977198583e-30	-1.8313	0.221	0.648	4.59924923043982e-26	0.243479285888729	3.8629198647376	1.57182112236725	5.18799	1.52707	0.132265516955894	0.0410565735312754	0.508905532068703	0.573710269944242	AT2G39730	RCA	PO0005645-leaf mesophyll/PO0025034-leaf	rubisco activase
CsTGY15G0000159	0	5.24620746670426e-09	-1.83832	0.583	0.649	0.000145771120669844	0.708634758957275	1.45068097638767	2.41882667900907	9.55585353006828	9.09289322050891	0.328191850096849	0.155281144886647	0.511744233980098	0.502003474230431	AT1G19180	JAZ1	PO0025073-branch/PO0025230-columella/PO0000263-non-hair root epidermal cell/PO0006203-pericycle/PO0005417-phloem/PO0020149-quiescent center/PO0000258-root cortex/PO0006036-root epidermis/PO0000256-root hair cell/PO0006307-root procambium/PO0000262-trichoblast	jasmonate-zim-domain protein 1
CsTGY04G0000933	0	4.65419338413523e-24	-1.84634	0.525	0.767	1.29321417371581e-19	0.583718082666815	2.23474165038053	1.10838180222301	8.05408784905111	8.63046343953447	0.78400512975134	0.179685935665772	0.834011714757273	1.01499869045875	--	--	--	--
CsTGY12G0001352	0	6.72747707140092e-31	-1.86388	0.265	0.652	1.86929677905946e-26	0.162234789507192	11.0220787362572	0.326259848578447	0.741266154038224	0.852466872385169	0.224933305556575	0.124713316477776	2.38124592156287	3.30512598665441	AT4G19420	AT4G19420	PO0020090-embryo sac central cell/PO0005645-leaf mesophyll/PO0005059-root endodermis/PO0020142-stem internode/PO0005352-xylem	Pectinacetylesterase family protein
CsTGY13G0001069	0	5.45633245181409e-42	-1.86567	0.98	0.994	1.51609653506106e-37	3.88003782532473	26.2441449732966	7.64902752432828	29.2156499006736	14.2912000877067	5.13451613220963	1.96836817319797	26.3524956101725	12.8121519272922	AT1G08380	PSAO	PO0005645-leaf mesophyll/PO0025034-leaf/PO0000258-root cortex	photosystem I subunit O
CsTGY14G0000453	0	6.81660406295585e-40	-1.86839	0.417	0.796	1.89406160493291e-35	0.317374568613752	2.67984606634717	1.3627841419728	4.98243544791326	5.59240719383851	0.698373900314539	0.359531682899011	1.79009467503435	0.76888218473754	AT5G25560	AT5G25560	PO0020090-embryo sac central cell	CHY-type/CTCHY-type/RING-type Zinc finger protein
CsTGY08G0001151	0	6.2191919617398e-33	-1.87134	0.98	0.995	1.72806467848902e-28	5.34681708951624	58.0240977892523	10.9881098785427	16.3458984953418	8.07076396082434	7.19042281052591	3.80345495663213	69.7008628796429	29.9513510003877	AT2G34430	LHB1B1	PO0005645-leaf mesophyll/PO0025034-leaf	light-harvesting chlorophyll-protein complex II subunit B1
CsTGY13G0000864	0	2.20532388117276e-31	-1.87643	0.363	0.718	6.12771293622663e-27	0.345617529454623	1.67695848863353	1.76800284790869	6.59695044903599	5.69385	0.744810995618254	0.0846500817004865	0.998730535058604	0.663287729679239	AT2G35980	YLS9	PO0025073-branch/PO0000263-non-hair root epidermal cell/PO0006203-pericycle/PO0005059-root endodermis/PO0000262-trichoblast	Late embryogenesis abundant (LEA) hydroxyproline-rich glycoprotein family
CsTGY09G0000063	0	8.14317873271138e-34	-1.88366	0.211	0.641	2.26266364267118e-29	0.128758648670463	2.63260760213957	0.121771533753186	1.00882504816738	1.89115524900282	0.417252601154821	0.188911572331776	4.53195	4.05198739453493	AT2G16700	ADF5	PO0025230-columella/PO0000071-companion cell/PO0005417-phloem/PO0020149-quiescent center/PO0005059-root endodermis/PO0009088-seed coat	actin depolymerizing factor 5
CsTGY11G0000970	0	1.41244689242714e-20	-1.88578	0.01	0.333	3.92462493529806e-16	0.00501320513781551	2.46101555359414	0.0514707263548794	0.00873482705809565	0.484989223396167	0.191418119023736	0.00458279600050227	1.8102387484671	6.33639327841421	AT5G02380	MT2B	PO0025230-columella/PO0020132-columella root cap cell/PO0020131-lateral root cap/PO0006076-metaphloem/PO0000263-non-hair root epidermal cell/PO0006203-pericycle/PO0005417-phloem/PO0009013-portion of meristem tissue/PO0006077-protophloem/PO0020149-quiescent center/PO0020123-root cap/PO0000258-root cortex/PO0005059-root endodermis/PO0006307-root procambium/PO0020124-root stele/PO0000262-trichoblast…	metallothionein 2B
CsTGY04G0002599	0	3.52934633733575e-21	-1.89082	0.74	0.858	9.80664173292113e-17	1.15404826512621	3.17131991066674	4.21580804348242	13.4395014240999	11.9608770134646	1.68228353336546	0.467466270089331	0.925172160491374	1.20951407172728	AT3G45640	MPK3	PO0025073-branch/PO0025230-columella/PO0020131-lateral root cap/PO0000258-root cortex/PO0005059-root endodermis/PO0000262-trichoblast	mitogen-activated protein kinase 3
CsTGY01G0003745	0	9.1737201224584e-45	-1.90911	0.48	0.845	2.54900987322629e-40	0.460531356707644	3.55828	4.14861809646704	5.86227752734221	4.71831668730519	1.23989639831354	0.514763843475547	1.02954944102227	1.17729338012761	AT1G76640	AT1G76640	PO0020100-hypocotyl/PO0020131-lateral root cap/PO0000263-non-hair root epidermal cell/PO0006203-pericycle/PO0025281-pollen/PO0020149-quiescent center/PO0000258-root cortex/PO0006036-root epidermis/PO0006307-root procambium/PO0000262-trichoblast/PO0005352-xylem	Calcium-binding EF-hand family protein
CsTGY13G0001405	0	4.54535657564698e-15	-1.91447	0.093	0.357	1.26297277810927e-10	0.0555898338456757	2.61480894592802	0.0759898897900116	0.124141788820535	0.103577471520066	0.168442339025988	0.0266895460722902	2.1644118995133	7.37450959848316	AT5G18600	AT5G18600	PO0000071-companion cell	Thioredoxin superfamily protein
CsTGY11G0000113	0	8.23387939820355e-18	-1.92428	0.436	0.67	2.28786572958484e-13	0.525892405447744	1.85394453660356	1.84256424707075	10.5191005047707	3.86414546435377	0.313342641587718	0.0585482824668465	0.760842849544098	0.46581766951695	AT3G62410	CP12-2	PO0005645-leaf mesophyll/PO0025034-leaf	CP12 domain-containing protein 2
CsTGY02G0002259	0	5.82435866932161e-26	-1.92557	0.544	0.756	1.6183562998577e-21	0.573755818151593	1.87069422992204	3.91242729612665	8.54053533460731	7.32219827217831	1.35863853929612	0.162727358053347	0.907449673981232	0.762815101931143	AT1G17420	LOX3	PO0005645-leaf mesophyll/PO0020124-root stele	lipoxygenase 3
CsTGY01G0002346	0	8.57131919485254e-19	-1.94149	0.358	0.625	2.38162675148173e-14	0.383496107058678	1.40210912165692	3.14023799830969	8.06449865128032	3.86998406252263	0.306477514181053	0.0816987776441417	0.417133452761675	0.375120040852156	AT1G01720	ATAF1	PO0025073-branch/PO0020131-lateral root cap/PO0000263-non-hair root epidermal cell/PO0020149-quiescent center/PO0000258-root cortex/PO0006036-root epidermis/PO0000262-trichoblast	NAC (No Apical Meristem) domain transcriptional regulator superfamily protein
CsTGY13G0000666	0	1.4223952928319e-13	-1.94876	0.471	0.642	3.95226756066273e-09	0.311720202463235	1.9633169439492	0.256766642450493	0.3326615159291	0.795763549775126	0.540072485592938	0.341937271118945	10.5984624707901	5.30794170023751	--	--	--	--
CsTGY08G0001149	0	2.05817544287217e-36	-1.96615	0.936	0.985	5.7188462855646e-32	2.86431080347569	40.0155446047485	7.51965552823886	6.34333470988481	3.74202785862413	5.01070843909811	1.8544266215645	45.0343972481193	20.3418603307887	AT2G34430	LHB1B1	PO0005645-leaf mesophyll/PO0025034-leaf	light-harvesting chlorophyll-protein complex II subunit B1
CsTGY08G0000264	0	2.17797180353335e-26	-1.97168	0.221	0.599	6.05171245329778e-22	0.148912060697854	0.830015003375454	0.433001298323555	1.55992247269321	2.31464337012691	1.39450523327086	0.049137184841114	3.28782936913727	3.30376727786686	AT1G11580	PMEPCRA	PO0006023-bundle sheath/PO0025230-columella/PO0020131-lateral root cap/PO0020121-lateral root/PO0000263-non-hair root epidermal cell/PO0006203-pericycle/PO0005417-phloem/PO0009013-portion of meristem tissue/PO0020149-quiescent center/PO0000258-root cortex/PO0005059-root endodermis/PO0006036-root epidermis/PO0006307-root procambium/PO0020124-root stele/PO0000262-trichoblast/PO0005352-xylem	methylesterase PCR A
CsTGY08G0000243	0	4.71449779681318e-21	-1.98267	0.26	0.574	1.30997035782251e-16	0.309733552847085	1.18888728154146	2.58238955813255	7.05046670225385	7.46631804050744	0.485845362107582	0.0354297011522905	0.188610567974517	0.19355323429174	AT5G28237	AT5G28237	PO0005352-xylem	Pyridoxal-5'-phosphate-dependent enzyme family protein
CsTGY02G0002181	0	7.11196469785104e-35	-2.054	0.196	0.657	1.97613051094489e-30	0.222544757116075	2.0163272551703	1.28671403173383	5.96342949813684	4.85289829639437	0.249484708287182	0.064573127118404	0.408995663999521	0.572781266700734	AT3G16350	AT3G16350	PO0000256-root hair cell/PO0000262-trichoblast	Homeodomain-like superfamily protein
CsTGY04G0000909	0	2.286508482455e-26	-2.07661	0.373	0.677	6.35329246934945e-22	0.303613341763274	1.17091516832102	1.86285968200199	3.05668061383547	5.47442591644254	1.05631045669807	0.104680928978573	2.40107419454091	4.44287710158144	AT4G08685	SAH7	PO0006023-bundle sheath/PO0000272-protoxylem/PO0000258-root cortex/PO0005352-xylem	Pollen Ole e 1 allergen and extensin family protein
CsTGY03G0003215	0	7.18665027448285e-24	-2.08724	0.01	0.373	1.99688264526781e-19	0.00564059967952482	1.80677315838821	0.0979896516871118	0.0785760555992695	0.505869493019867	0.213916661564181	0.0068452068094112	1.48024402835882	7.79184477593593	AT5G39950	TRX2	PO0020131-lateral root cap/PO0000263-non-hair root epidermal cell/PO0020094-plant egg cell/PO0006307-root procambium/PO0000262-trichoblast/PO0005352-xylem	thioredoxin 2
CsTGY01G0003817	0	1.42495499445612e-34	-2.12963	0.333	0.733	3.95937994759577e-30	0.317174311196992	1.67512896475957	2.75641206260201	6.87450194226653	6.42851869005863	0.770041240852584	0.136968220881782	0.831107787371335	0.817355484231695	AT5G13180	NAC083	PO0025073-branch/PO0025230-columella/PO0020132-columella root cap cell/PO0020131-lateral root cap/PO0000263-non-hair root epidermal cell/PO0006203-pericycle/PO0005417-phloem/PO0020149-quiescent center/PO0000258-root cortex/PO0005059-root endodermis/PO0006036-root epidermis/PO0006307-root procambium/PO0009088-seed coat	NAC domain containing protein 83
CsTGY08G0001157	0	1.14534111923182e-31	-2.13261	0.745	0.88	3.18244483389753e-27	0.900636928286252	18.3015495153327	2.12253896929162	3.70743043392787	1.75409191183599	0.93669968127545	0.492433967098827	23.7787635190451	9.27222541858154	AT2G34430	LHB1B1	PO0005645-leaf mesophyll/PO0025034-leaf	light-harvesting chlorophyll-protein complex II subunit B1
CsTGY10G0001116	0	7.82310991090996e-11	-2.13666	0.132	0.34	2.17372931984544e-06	0.0772978755673027	1.3119560132201	0.0606836234544626	0.0477782683049692	0.252040355005261	0.369090734578071	0.0520979216721419	3.24963562038464	8.22389262982318	AT3G10080	AT3G10080	PO0000272-protoxylem/PO0020124-root stele/PO0005352-xylem	RmlC-like cupins superfamily protein
CsTGY09G0000551	0	6.64125423391263e-54	-2.15316	0.235	0.777	1.84533890143496e-49	0.192811599190559	7.2305384925011	1.49004097686296	2.41483806927044	3.24487946299951	0.859668801538965	0.0519900543547295	5.02079860557484	3.61194232008394	AT3G23050	IAA7	PO0025230-columella/PO0020132-columella root cap cell/PO0020131-lateral root cap/PO0006016-leaf epidermis/PO0000263-non-hair root epidermal cell/PO0006203-pericycle/PO0005417-phloem/PO0020149-quiescent center/PO0000258-root cortex/PO0006036-root epidermis/PO0006307-root procambium/PO0005352-xylem	indole-3-acetic acid 7
CsTGY02G0002456	0	1.28024890271666e-45	-2.17324	0.578	0.846	3.55729960108851e-41	0.684340899854458	15.9574849789944	2.91446559139998	7.96277064824499	6.22671245600065	1.39481138080549	0.0498654359424086	5.49774603024651	3.69297778670028	AT3G49210	AT3G49210	PO0000263-non-hair root epidermal cell/PO0000256-root hair cell/PO0000262-trichoblast	O-acyltransferase (WSD1-like) family protein
CsTGY03G0001135	0	4.15326840552329e-14	-2.1757	0.02	0.258	1.1540271591587e-09	0.00776492019709236	1.18146552137335	0.0254705071016597	0.0103998703956979	0.0227198898434475	0.0237286058430732	0.00477306008518958	5.48220832840617	3.81125904445774	AT1G09240	NAS3	PO0000071-companion cell/PO0025034-leaf	nicotianamine synthase 3
CsTGY02G0000845	0	1.88904198119525e-38	-2.19839	0.206	0.675	5.24889204894913e-34	0.143732952848207	15.6129627763222	2.30463947852576	0.421764649756276	1.90239858718538	1.15400265974548	0.124897541829831	9.08058202876316	1.7647670493981	AT1G15380	GLYI4	PO0000201-chalazal cyst/PO0025230-columella/PO0020131-lateral root cap/PO0000263-non-hair root epidermal cell/PO0006203-pericycle/PO0005417-phloem/PO0000065-phloem pole pericycle cell/PO0020149-quiescent center/PO0000258-root cortex/PO0005059-root endodermis/PO0006036-root epidermis/PO0006307-root procambium/PO0020124-root stele/PO0000262-trichoblast/PO0005352-xylem	Lactoylglutathione lyase / glyoxalase I family protein
CsTGY01G0002689	0	3.34761171688178e-24	-2.24807	0.157	0.522	9.30167391652772e-20	0.0920704862705187	2.98326723051925	0.237352077406734	0.487560107507493	0.799674792093975	0.719753728105319	0.0431632252163253	2.04499485738815	10.5637387482422	AT3G51030	TRX1	PO0020131-lateral root cap/PO0020121-lateral root/PO0006307-root procambium/PO0020124-root stele/PO0005352-xylem	thioredoxin H-type 1
CsTGY06G0001538	0	6.94454049716292e-25	-2.25296	0.025	0.402	1.92961002254169e-20	0.0117665462093977	2.81768537036581	0.113606894070106	0.149440434967774	0.5053776793882	0.340886631548573	0.00491672542153545	1.77309758010962	9.28162927153723	--	--	--	--
CsTGY08G0001156	0	1.13586066568438e-38	-2.25749	0.75	0.907	3.15610244567062e-34	0.955067334911659	21.456448828835	2.91304465333093	5.03048292151123	2.26277897154005	1.34597701980682	0.493060705060622	25.1592419232409	9.89589156368506	AT2G34430	LHB1B1	PO0005645-leaf mesophyll/PO0025034-leaf	light-harvesting chlorophyll-protein complex II subunit B1
CsTGY01G0002840	0	1.47498505894084e-14	-2.26022	0.02	0.265	4.09839348477302e-10	0.00852946242430482	22.8250965703832	0	0.0693380969616801	0.037562599651612	0	0	0.427115061920693	0.469581403472998	AT4G37800	XTH7	PO0000293-guard cell/PO0006016-leaf epidermis/PO0025034-leaf/PO0005352-xylem	xyloglucan endotransglucosylase/hydrolase 7
CsTGY08G0001155	0	6.92647464201719e-36	-2.26759	0.907	0.963	1.9245902440309e-31	2.17797763409523	43.5274411735495	5.53229530577759	6.95959406823782	3.47463588936128	3.06375962662901	1.2483	48.5098851641107	20.5836587510083	AT2G34430	LHB1B1	PO0005645-leaf mesophyll/PO0025034-leaf	light-harvesting chlorophyll-protein complex II subunit B1
CsTGY13G0001775	0	9.33932635354394e-45	-2.2811	0.794	0.912	2.59502522059572e-40	1.20694405364238	20.0530308034539	1.91568209067151	9.52821928186267	13.6208402224964	2.43213390760913	0.344667422956699	12.577882454942	8.3840715200629	AT1G74670	GASA6	PO0009089-endosperm	Gibberellin-regulated family protein
CsTGY01G0003292	0	1.586148249814e-25	-2.30394	0.216	0.589	4.40727152693319e-21	0.31546359556285	3.03267132459574	0.633499800730262	10.7402828911097	9.17387717383468	0.131915657872192	0	0.549137298020971	0.564555417312957	--	--	--	--
CsTGY07G0001744	0	4.17698012529431e-40	-2.31098	0.828	0.939	1.16061569761428e-35	1.25242766515247	10.0162385510075	1.75527966162599	10.8400121897278	9.77962732236856	1.46866785708265	0.662571322593654	12.6107361519924	17.7849633644751	AT1G66240	ATX1	PO0025230-columella/PO0000263-non-hair root epidermal cell/PO0006203-pericycle/PO0005417-phloem/PO0020149-quiescent center/PO0006036-root epidermis	homolog of anti-oxidant 1
CsTGY05G0001076	0	3.04141552445021e-49	-2.36403	0.544	0.853	8.45087717623736e-45	0.619816894013091	16.171435759831	3.88316550635691	8.24674761792729	7.28198000092471	0.920547248033728	0.218486474790186	6.71666435568236	3.32734303457856	--	--	--	--
CsTGY06G0001546	0	3.69320511549681e-22	-2.41367	0.015	0.358	1.02619397339194e-17	0.00638537317002783	3.0990145805535	0.0829937465519707	0.0600044618740157	0.354352062508353	0.265628472727341	0	2.05341156582215	11.0671526871897	--	--	--	--
CsTGY14G0001195	0	1.91857187841903e-16	-2.42991	0.132	0.403	5.33094382137511e-12	0.0809116867128163	2.4528179736605	0.115094354184162	0.00237711969403933	0.00395268478208453	1.52094047385964	0.185804822270018	13.7406891843392	9.71179441842748	AT2G45180	AT2G45180	PO0025230-columella/PO0020131-lateral root cap/PO0005645-leaf mesophyll/PO0025034-leaf/PO0000263-non-hair root epidermal cell/PO0005417-phloem/PO0020149-quiescent center/PO0000258-root cortex/PO0005059-root endodermis/PO0006036-root epidermis/PO0006307-root procambium/PO0020124-root stele/PO0000262-trichoblast/PO0005352-xylem	Bifunctional inhibitor/lipid-transfer protein/seed storage 2S albumin superfamily protein
CsTGY12G0001234	0	3.91306648205825e-52	-2.43864	0.255	0.809	1.0872846527047e-47	0.530600323791061	17.0390406878907	1.04004756568658	9.0791659979168	10.9791763221161	0.429700626939634	0.345309780844722	2.58714684173421	4.0524827569535	AT5G25610	RD22	PO0020121-lateral root/PO0006016-leaf epidermis/PO0000258-root cortex/PO0006036-root epidermis/PO0009088-seed coat	BURP domain-containing protein
CsTGY12G0001765	0	8.9337477591458e-34	-2.44224	0.078	0.542	2.48233115235625e-29	0.0403826804296997	17.579780068261	0.317542377641328	0.335475626919728	0.385021027685162	0.107305491620638	0.0523440273158488	9.48088275793397	2.44487748694864	AT5G62350	AT5G62350	PO0025073-branch/PO0025230-columella/PO0020131-lateral root cap/PO0006203-pericycle/PO0005417-phloem/PO0020149-quiescent center/PO0005059-root endodermis/PO0006307-root procambium/PO0000262-trichoblast/PO0005352-xylem	Plant invertase/pectin methylesterase inhibitor superfamily protein
CsTGY02G0002843	0	3.63445937701073e-14	-2.44824	0.216	0.464	1.0098708824962e-09	0.133775318199321	1.02010784553142	0.07774440742473	0.804992752448047	1.67078150740986	0.262113714284099	0.035198032230922	8.16043888841052	4.47619050407442	--	--	--	--
CsTGY03G0002225	0	1.28068349496511e-39	-2.46634	0.181	0.67	3.55850715911004e-35	0.188636251637847	3.25231865300257	0.507504852698048	6.74681426275547	5.16614398249132	0.185418201774894	0.00427794675667467	2.81993384981122	2.71175529918306	AT2G29420	GSTU7	PO0025230-columella/PO0020132-columella root cap cell/PO0020131-lateral root cap/PO0006016-leaf epidermis/PO0000263-non-hair root epidermal cell/PO0006203-pericycle/PO0005417-phloem/PO0020149-quiescent center/PO0020123-root cap/PO0000258-root cortex/PO0005059-root endodermis/PO0006307-root procambium/PO0020124-root stele/PO0000262-trichoblast/PO0005352-xylem	glutathione S-transferase tau 7
CsTGY07G0001239	0	2.5720775571621e-57	-2.47319	0.882	0.953	7.14677470033061e-53	1.8168946915515	16.3263116965038	11.9749706484575	21.1087949594714	21.2429031505329	5.43648821727821	0.565317458666895	10.0197058574046	11.1539727397578	AT1G28480	GRX480	PO0025230-columella/PO0020131-lateral root cap/PO0005645-leaf mesophyll/PO0000263-non-hair root epidermal cell/PO0006203-pericycle/PO0020149-quiescent center/PO0000258-root cortex/PO0005059-root endodermis/PO0006036-root epidermis/PO0005352-xylem	Thioredoxin superfamily protein
CsTGY09G0001950	0	2.02574922131321e-34	-2.51703	0.887	0.92	5.62874678634089e-30	3.97482593484166	42.4082470163282	19.4577857448366	9.4110581190812	35.2475545879941	8.09836195065586	0.588933672441326	20.9973569434687	54.0573240659901	--	--	--	--
CsTGY05G0000367	0	3.2417757636337e-50	-2.54845	0.368	0.828	9.00759813683261e-46	0.316491493239618	4.64213576056567	1.0664877291904	3.23275190851013	3.92617421199465	1.43530922448298	0.213606310855042	3.91907561389258	14.5950964332133	AT1G50710	44412	PO0005352-xylem	HAUS augmin-like complex subunit
CsTGY12G0000254	0	1.70493984582324e-10	-2.5546	0.235	0.427	4.73734585560446e-06	0.155532791490511	2.49896192218993	0.241903112094233	0.00936323013470926	0.177440362631274	1.14297232339675	0.0901138804151006	11.7370949023099	9.01437856917954	AT2G37870	AT2G37870	PO0006203-pericycle/PO0020124-root stele	Bifunctional inhibitor/lipid-transfer protein/seed storage 2S albumin superfamily protein
CsTGY14G0000507	0	3.51239869658975e-31	-2.57098	0.181	0.605	9.75955101834427e-27	0.110412521114262	2.14327489316654	0.190776555901948	0.406711674379166	0.697592905323732	0.875010283427145	0.17800790599892	17.1895614933999	6.68081365329161	AT2G25810	TIP4;1	PO0000263-non-hair root epidermal cell/PO0000258-root cortex/PO0000256-root hair cell/PO0000262-trichoblast	tonoplast intrinsic protein 4;1
CsTGY08G0001400	0	2.65969083912053e-30	-2.58538	0.446	0.75	7.39021696558029e-26	0.435368769316641	3.48700081120526	1.04815675932809	1.20918626829322	5.59469654787637	3.52972577633083	0.196449397890464	30.4866413964455	8.30018215657784	--	--	--	--
CsTGY07G0002015	0	1.17872442707385e-43	-2.59138	0.24	0.719	3.27520369306739e-39	0.160607301673783	4.22769057851165	0.359988807159305	1.78079884815357	2.62202668419543	0.643440807139602	0.0978367949287409	14.8816705316555	7.1499618275194	AT2G37170	PIP2B	PO0025073-branch/PO0025230-columella/PO0020131-lateral root cap/PO0000263-non-hair root epidermal cell/PO0006203-pericycle/PO0009013-portion of meristem tissue/PO0020149-quiescent center/PO0000258-root cortex/PO0005059-root endodermis/PO0006036-root epidermis/PO0000256-root hair cell/PO0020124-root stele/PO0000262-trichoblast/PO0005352-xylem	plasma membrane intrinsic protein 2
CsTGY08G0002161	0	2.02322310545929e-61	-2.60173	0.995	0.996	5.62172772082919e-57	7.55846708175367	149.597148869202	34.182364595644	58.9291933784933	31.2876343644249	19.3327941169847	3.72695614925541	122.255771547027	50.1504738884904	AT1G29930	CAB1	PO0009009-plant embryo	chlorophyll A/B binding protein 1
CsTGY03G0001195	0	1.33013711465969e-26	-2.64448	0.078	0.475	3.6959189867934e-22	0.0501973649767278	3.68207337554662	0.114018710634933	0.0772276180961196	1.89405005788303	0.282601156987539	0.00341160929704473	6.11536929371348	9.55247971089111	AT5G02380	MT2B	PO0025230-columella/PO0020132-columella root cap cell/PO0020131-lateral root cap/PO0006076-metaphloem/PO0000263-non-hair root epidermal cell/PO0006203-pericycle/PO0005417-phloem/PO0009013-portion of meristem tissue/PO0006077-protophloem/PO0020149-quiescent center/PO0020123-root cap/PO0000258-root cortex/PO0005059-root endodermis/PO0006307-root procambium/PO0020124-root stele/PO0000262-trichoblast…	metallothionein 2B
CsTGY02G0000551	0	1.51072089670033e-29	-2.6447	0.216	0.602	4.19768908357153e-25	0.121450063810333	30.5237197363429	0.21019817013371	0.539860541269676	2.13810390504947	0.0341208186561688	0.175672177374367	1.69529831764175	2.88506484426581	AT4G37800	XTH7	PO0000293-guard cell/PO0006016-leaf epidermis/PO0025034-leaf/PO0005352-xylem	xyloglucan endotransglucosylase/hydrolase 7
CsTGY02G0000906	0	2.37977958412338e-21	-2.71173	0.015	0.348	6.61245555244522e-17	0.01013683823644	5.79523311311434	0	0.0312543557819528	0.0793565810157138	0	0.0223669240183348	5.74681958227403	12.2005107043054	AT5G42180	PER64	PO0025073-branch/PO0005059-root endodermis/PO0020124-root stele	Peroxidase superfamily protein
CsTGY02G0001712	0	2.55977792357429e-24	-2.72751	0.525	0.738	7.11259893844353e-20	0.421130269744973	20.6994687472148	0.439685326536521	0.706284341257113	1.9687739741315	1.75068953396868	0.21260539053129	36.8143775935837	8.16946132135294	ATMG00710	--	--	--
CsTGY05G0000318	0	4.0411340299283e-36	-2.79015	1	0.994	1.12286950155588e-31	16.7927862659731	690.513666453414	169.682554948811	80.1943889043301	270.887255877833	46.0722289963391	2.39912391260002	25.2250725598606	47.3630831915868	--	--	--	--
CsTGY06G0000015	0	4.19466309223697e-20	-2.83362	0.025	0.343	1.16552908680896e-15	0.0122484188619791	3.9420503268104	0.0374297853936452	0.00642999316484697	0.130424292913044	0.0560706741236138	0.00867593958320807	6.70301802916649	13.9036678992553	AT3G18280	AT3G18280	PO0025230-columella/PO0020132-columella root cap cell/PO0020131-lateral root cap/PO0000263-non-hair root epidermal cell/PO0006203-pericycle/PO0005417-phloem/PO0009009-plant embryo/PO0009013-portion of meristem tissue/PO0020123-root cap/PO0000258-root cortex/PO0005059-root endodermis/PO0006036-root epidermis/PO0006307-root procambium/PO0020124-root stele/PO0000262-trichoblast/PO0005352-xylem	Bifunctional inhibitor/lipid-transfer protein/seed storage 2S albumin superfamily protein
CsTGY02G0000172	0	5.14703095292556e-15	-2.84497	0.025	0.288	1.4301540205799e-10	0.490142987765407	1.47164196371826	0.0321124177950195	28.2924685421716	4.92447500994718	0	0	0	0.1230043358396	AT3G01500	CA1	PO0005645-leaf mesophyll/PO0025034-leaf	carbonic anhydrase 1
CsTGY03G0003208	0	3.95536589420199e-31	-3.05805	0.314	0.685	1.09903796736297e-26	0.309457905073374	6.94806538407702	0.598673816904316	1.60680040270872	2.93349126077548	2.43792215460084	0.104750065658806	6.50509037076107	27.3417916385282	AT5G39950	TRX2	PO0020131-lateral root cap/PO0000263-non-hair root epidermal cell/PO0020094-plant egg cell/PO0006307-root procambium/PO0000262-trichoblast/PO0005352-xylem	thioredoxin 2
CsTGY04G0002076	0	9.0180079707027e-27	-3.05853	0.108	0.502	2.50574369473945e-22	0.0688363803229848	4.1783513101235	0.366370045301819	0.297815020356238	1.1616416860494	1.4035545044497	0.0422639641727726	4.06866071446102	19.6995112498793	--	--	--	--
CsTGY04G0002441	0	3.82224925624686e-43	-3.06293	0.598	0.857	1.06205017834075e-38	1.85241227354047	25.3123007064829	1.15689730581002	55.5308161501699	43.5612005142194	1.07325127998906	0.28927206039218	15.4209351106364	16.7355048648663	AT3G09390	MT2A	PO0025073-branch/PO0025230-columella/PO0020132-columella root cap cell/PO0020131-lateral root cap/PO0000263-non-hair root epidermal cell/PO0006203-pericycle/PO0005417-phloem/PO0009013-portion of meristem tissue/PO0020149-quiescent center/PO0000258-root cortex/PO0005059-root endodermis/PO0006036-root epidermis/PO0006307-root procambium/PO0000262-trichoblast/PO0005352-xylem	metallothionein 2A
CsTGY13G0001430	0	2.13602564238907e-33	-3.12868	0.221	0.65	5.93516084994228e-29	0.144857650896978	6.06602546907706	0.255397276647625	0.505625634495266	0.533794518957729	0.900635105495374	0.191863804181155	14.109800023899	15.2393004440163	--	--	--	--
CsTGY01G0000683	0	6.173174393072e-15	-3.13561	0.196	0.439	1.71527823685899e-10	0.114279885662708	3.69530705096681	0.231744476590322	0.00887433525845315	0.101423005079217	1.55822254936242	0.08022829882013	18.7531676589886	13.4607273140251	AT5G05960	AT5G05960	PO0006203-pericycle/PO0005417-phloem/PO0009013-portion of meristem tissue/PO0020123-root cap/PO0020124-root stele	Bifunctional inhibitor/lipid-transfer protein/seed storage 2S albumin superfamily protein
CsTGY08G0002579	0	6.01347079329879e-30	-3.15176	0.265	0.66	1.670902994626e-25	0.281006308819973	7.41538102777803	1.08594421358269	0.625290003397103	2.38340463729282	3.22999768526009	0.122528458105917	6.19207849046472	26.9772816621114	AT1G31200	PP2-A9	PO0000071-companion cell/PO0006076-metaphloem/PO0005417-phloem/PO0006077-protophloem/PO0020149-quiescent center	phloem protein 2-A9
CsTGY07G0002211	0	1.36121887592214e-13	-3.22948	0.245	0.463	3.78228276863726e-09	0.147470602066136	5.75591589122327	0.178670780782757	0.0354601246447189	0.0421217447159471	1.19705335902068	0.141879461089056	18.0033460912303	19.8177408803095	AT5G05960	AT5G05960	PO0006203-pericycle/PO0005417-phloem/PO0009013-portion of meristem tissue/PO0020123-root cap/PO0020124-root stele	Bifunctional inhibitor/lipid-transfer protein/seed storage 2S albumin superfamily protein
CsTGY06G0000458	0	2.09393085636672e-29	-3.38598	0.054	0.482	5.81819627750057e-25	0.0297044216502652	3.10391761618118	0.1153015312779	0.495259931561227	2.78796750422441	0.32041019767233	0.00503381718384104	16.0156997662595	9.37981101840755	--	--	--	--
CsTGY10G0001621	0	1.58846889925674e-58	-3.52428	0.25	0.807	4.41371968347478e-54	0.296608311189797	14.7751033618443	1.08340908606611	7.08007869612441	10.4813855994465	1.46371497771705	0.0303243162416225	17.2612693112282	20.5713138679228	AT3G09390	MT2A	PO0025073-branch/PO0025230-columella/PO0020132-columella root cap cell/PO0020131-lateral root cap/PO0000263-non-hair root epidermal cell/PO0006203-pericycle/PO0005417-phloem/PO0009013-portion of meristem tissue/PO0020149-quiescent center/PO0000258-root cortex/PO0005059-root endodermis/PO0006036-root epidermis/PO0006307-root procambium/PO0000262-trichoblast/PO0005352-xylem	metallothionein 2A
CsTGY09G0000700	0	2.53536901641931e-36	-3.54343	0.064	0.567	7.0447763490227e-32	0.335545092304212	35.0300659639814	0.0178345351729231	9.74922012561664	46.2076600303247	0.0468220989972329	0.00966276433569299	2.80839076249669	3.17408650748999	--	--	--	--
CsTGY03G0000171	0	4.86902269569649e-28	-3.93917	0.015	0.426	1.35290664622623e-23	0.0054967682603387	27.0759874317155	0.44413095999693	0.0515460335243454	1.41522947927846	0	0	15.6005897068236	24.6255715320529	--	--	--	--
CsTGY13G0001762	0	1.10378364701606e-12	-4.17134	0.069	0.298	3.06697324159884e-08	0.0622103326475595	1.76860108145755	0.00531303047288628	0.0148335801235253	0.11106048718399	0.0255259315937255	0.00721146569831544	150.688351656151	6.66386749308709	--	--	--	--
CsTGY01G0002840	1	2.6435950057928e-118	4.19106437686165	0.817	0.123	7.34549308309587e-114	0.00852946242430482	22.8250965703832	0	0.0693380969616801	0.037562599651612	0	0	0.427115061920693	0.469581403472998	AT4G37800	XTH7	PO0000293-guard cell/PO0006016-leaf epidermis/PO0025034-leaf/PO0005352-xylem	xyloglucan endotransglucosylase/hydrolase 7
CsTGY02G0000551	1	5.93533891473948e-100	3.51607509604296	0.978	0.463	1.64919327084951e-95	0.121450063810333	30.5237197363429	0.21019817013371	0.539860541269676	2.13810390504947	0.0341208186561688	0.175672177374367	1.69529831764175	2.88506484426581	AT4G37800	XTH7	PO0000293-guard cell/PO0006016-leaf epidermis/PO0025034-leaf/PO0005352-xylem	xyloglucan endotransglucosylase/hydrolase 7
CsTGY12G0001765	1	1.41249303304101e-85	2.66628374750836	0.957	0.382	3.92475314160776e-81	0.0403826804296997	17.579780068261	0.317542377641328	0.335475626919728	0.385021027685162	0.107305491620638	0.0523440273158488	9.48088275793397	2.44487748694864	AT5G62350	AT5G62350	PO0025073-branch/PO0025230-columella/PO0020131-lateral root cap/PO0006203-pericycle/PO0005417-phloem/PO0020149-quiescent center/PO0005059-root endodermis/PO0006307-root procambium/PO0000262-trichoblast/PO0005352-xylem	Plant invertase/pectin methylesterase inhibitor superfamily protein
CsTGY14G0000451	1	2.79270417402392e-68	2.42241687821485	0.726	0.184	7.75980781794285e-64	0.091398651188514	7.17412368125457	0.0505636643231484	0.0269786186753979	0.192485897863122	0.051455298755837	0.759370279896819	0.376615806228927	0.206277430877517	AT1G12663	AT1G12663	PO0005352-xylem	thionin-like protein
CsTGY04G0001098	1	2.75305668071391e-114	2.29405841623581	0.866	0.158	7.64964329303167e-110	0.104634509944548	5.56694603346871	0.035461109751467	0.00144690997904874	0.0078701844404467	0	0.113567018160508	1.19751698952978	0.419918115467891	AT1G21310	EXT3	PO0025230-columella/PO0020131-lateral root cap/PO0000263-non-hair root epidermal cell/PO0006203-pericycle/PO0005417-phloem/PO0020149-quiescent center/PO0000258-root cortex/PO0005059-root endodermis/PO0006036-root epidermis/PO0006307-root procambium/PO0020124-root stele/PO0009088-seed coat/PO0000262-trichoblast/PO0005352-xylem	extensin 3
CsTGY05G0000318	1	1.1943203556022e-61	2.14037516763037	1	0.994	3.31853854007627e-57	16.7927862659731	690.513666453414	169.682554948811	80.1943889043301	270.887255877833	46.0722289963391	2.39912391260002	25.2250725598606	47.3630831915868	--	--	--	--
CsTGY02G0000845	1	2.06650981345463e-48	1.92494855654667	0.919	0.543	5.74200416766504e-44	0.143732952848207	15.6129627763222	2.30463947852576	0.421764649756276	1.90239858718538	1.15400265974548	0.124897541829831	9.08058202876316	1.7647670493981	AT1G15380	GLYI4	PO0000201-chalazal cyst/PO0025230-columella/PO0020131-lateral root cap/PO0000263-non-hair root epidermal cell/PO0006203-pericycle/PO0005417-phloem/PO0000065-phloem pole pericycle cell/PO0020149-quiescent center/PO0000258-root cortex/PO0005059-root endodermis/PO0006036-root epidermis/PO0006307-root procambium/PO0020124-root stele/PO0000262-trichoblast/PO0005352-xylem	Lactoylglutathione lyase / glyoxalase I family protein
CsTGY02G0002898	1	3.72409282022552e-96	1.81466535214832	0.79	0.139	1.03477643102786e-91	0.00221928684548792	3.63900278383667	0.231876636266081	0.0931461672236666	0.686492669564875	0.0239336380593722	0.00420091462313175	0.125903640561486	0.199522674380264	--	--	--	--
CsTGY12G0001352	1	1.36512419190506e-57	1.78278691510179	0.93	0.53	3.7931340796274e-53	0.162234789507192	11.0220787362572	0.326259848578447	0.741266154038224	0.852466872385169	0.224933305556575	0.124713316477776	2.38124592156287	3.30512598665441	AT4G19420	AT4G19420	PO0020090-embryo sac central cell/PO0005645-leaf mesophyll/PO0005059-root endodermis/PO0020142-stem internode/PO0005352-xylem	Pectinacetylesterase family protein
CsTGY03G0000171	1	1.8603558075156e-67	1.72259055176018	0.914	0.263	5.16918464676284e-63	0.0054967682603387	27.0759874317155	0.44413095999693	0.0515460335243454	1.41522947927846	0	0	15.6005897068236	24.6255715320529	--	--	--	--
CsTGY04G0002045	1	2.81645500975261e-53	1.71490275217522	0.871	0.363	7.8258018900986e-49	0.101479803060779	5.04972426005713	0.530642008042421	0.497403422686014	1.28204796418673	0.340171559786054	0.0365710091372215	0.101963889610772	1.1229037716129	AT4G31940	--	--	--
CsTGY06G0000880	1	3.09545229581511e-57	1.70343272343009	1	0.996	8.60102374915187e-53	20.169672412732	112.229515530002	44.5105724747221	2.56112222188216	26.1178159574144	24.5659573271337	16.2442025345231	13.0089935108181	13.6435080353414	AT1G70830	MLP28	PO0009088-seed coat	MLP-like protein 28
CsTGY05G0000066	1	1.22894618216927e-66	1.69691562635592	0.968	0.568	3.41474986177552e-62	0.296087571142641	6.99041885571215	0.515248129107508	0.92301527608835	1.48109527952633	0.353001955465568	0.374611705237633	0.214016407407923	0.937967387821473	AT5G67400	RHS19	PO0000201-chalazal cyst/PO0020123-root cap/PO0000256-root hair cell/PO0000262-trichoblast	root hair specific 19
CsTGY12G0001233	1	9.37562661661225e-88	1.69352849640332	0.849	0.208	2.60511161169188e-83	0.0178318034538993	3.85855703533423	0.184159445244231	0.0895781186402608	0.156897476966578	0.0514626177457266	0.0159105765264139	0.496654292724497	0.52110567023752	AT5G25610	RD22	PO0020121-lateral root/PO0006016-leaf epidermis/PO0000258-root cortex/PO0006036-root epidermis/PO0009088-seed coat	BURP domain-containing protein
CsTGY12G0001766	1	2.02215086920196e-100	1.62576339455055	0.849	0.167	5.61874840516456e-96	0.11543578239859	2.88838424161785	0.120056718172176	0.0656891464985931	0.0633426014868418	0.024588564380575	0.130282307808777	0.238804081659588	0.260511249956638	AT4G25260	AT4G25260	PO0025230-columella/PO0020132-columella root cap cell/PO0020131-lateral root cap/PO0000263-non-hair root epidermal cell/PO0006203-pericycle/PO0005417-phloem/PO0020149-quiescent center/PO0000258-root cortex/PO0005059-root endodermis/PO0000256-root hair cell/PO0006307-root procambium/PO0000262-trichoblast/PO0005352-xylem	Plant invertase/pectin methylesterase inhibitor superfamily protein
CsTGY07G0002938	1	9.63945398008827e-101	1.60240081844733	0.64	0.061	2.67841868290733e-96	0.00560596789983865	2.36336880058856	0	0.00746726107353827	0.00929427492038666	0	0	0.320972106761923	0.183065549263859	AT2G40610	EXPA8	PO0006016-leaf epidermis/PO0000258-root cortex/PO0005059-root endodermis/PO0006061-stigma epidermis/PO0000262-trichoblast	expansin A8
CsTGY05G0000766	1	9.76979510383372e-68	1.56398764636789	0.978	0.511	2.71463526755124e-63	0.214859157980771	5.5799531383604	0.800865388716102	0.423870705294163	0.708587544999504	0.246216777651481	0.153727397877745	0.857494466116029	1.66608509083016	AT1G17180	GSTU25	PO0025073-branch/PO0025230-columella/PO0020132-columella root cap cell/PO0020131-lateral root cap/PO0000263-non-hair root epidermal cell/PO0006203-pericycle/PO0005417-phloem/PO0009009-plant embryo/PO0020149-quiescent center/PO0020123-root cap/PO0000258-root cortex/PO0005059-root endodermis/PO0006036-root epidermis/PO0006307-root procambium/PO0000262-trichoblast/PO0005352-xylem	glutathione S-transferase TAU 25
CsTGY09G0001913	1	1.41378386291825e-62	1.55147639309036	0.952	0.488	3.92833984150466e-58	0.0799343883809946	5.76666021619542	0.863937176371537	0.543331116636919	1.14510478940417	0.306437399065059	0.022277610098355	0.782917383554606	1.16714447789482	--	--	--	--
CsTGY05G0002387	1	5.32137458896438e-124	1.46791368204469	0.71	0.055	1.47859714328964e-119	0.000840859870029972	2.00536595927539	0.0108613011838818	0.0033790082705945	0.0501635399843053	0	0	0.170489272042889	0.187058645948026	AT4G14550	IAA14	PO0020131-lateral root cap/PO0006016-leaf epidermis/PO0000263-non-hair root epidermal cell/PO0020123-root cap/PO0000258-root cortex/PO0005059-root endodermis/PO0006036-root epidermis/PO0000256-root hair cell/PO0006307-root procambium/PO0000262-trichoblast	indole-3-acetic acid inducible 14
CsTGY09G0000700	1	2.09006394420172e-12	1.46249074128814	0.796	0.432	5.80745167535889e-08	0.335545092304212	35.0300659639814	0.0178345351729231	9.74922012561664	46.2076600303247	0.0468220989972329	0.00966276433569299	2.80839076249669	3.17408650748999	--	--	--	--
CsTGY02G0001712	1	2.63663612590398e-42	1.28983735403172	0.973	0.657	7.3261571394368e-38	0.421130269744973	20.6994687472148	0.439685326536521	0.706284341257113	1.9687739741315	1.75068953396868	0.21260539053129	36.8143775935837	8.16946132135294	ATMG00710	--	--	--
CsTGY11G0000417	1	2.11104616005952e-70	1.2891936679411	0.833	0.233	5.86575286034138e-66	0.0471584462061032	2.70899145489355	0.0902059802390525	0.0027273771268236	0.437732966089679	0.155664481412136	0.054347697181651	1.09375280652184	0.782567441046636	AT3G20820	AT3G20820	PO0020131-lateral root cap/PO0009013-portion of meristem tissue/PO0000258-root cortex/PO0005352-xylem	Leucine-rich repeat (LRR) family protein
CsTGY10G0001913	1	3.10213082355165e-47	1.26857744976327	0.882	0.441	8.61958070632063e-43	0.12700485723972	4.03351951040515	0.793496208782461	0.194205540619161	0.328601129782826	0.778844248613207	0.0218324808998636	3.16016800003769	0.977610545680642	--	--	--	--
CsTGY12G0001929	1	1.02798194510476e-49	1.26579273817848	0.774	0.313	2.85635063266808e-45	0.0688138275596561	2.63223428057155	0.190740716065342	0.155138564469153	0.361792133636929	0.151167572209175	0.135453391830953	0.666095192976745	0.450397187333416	AT5G12250	TUB6	PO0025230-columella/PO0009001-fruit/PO0020131-lateral root cap/PO0000263-non-hair root epidermal cell/PO0020149-quiescent center/PO0000258-root cortex/PO0005059-root endodermis/PO0006036-root epidermis/PO0020124-root stele/PO0000262-trichoblast/PO0005352-xylem	beta-6 tubulin
CsTGY14G0002084	1	3.25171157039252e-81	1.21294515699555	0.71	0.116	9.03520576949266e-77	0.00154846030398134	1.81520391994212	0	0.0425903393080973	0.125751533838367	0	0	0.142281359749073	0.609975651269713	AT5G67360	ARA12	PO0025230-columella/PO0020149-quiescent center/PO0000258-root cortex/PO0009088-seed coat/PO0000262-trichoblast/PO0005352-xylem	Subtilase family protein
CsTGY01G0001612	1	2.20304538844562e-58	1.18364140141474	0.812	0.262	6.121381916335e-54	0.0170841781491815	2.54597539699556	0.0605115904467026	0.246902468680288	0.459699229230497	0.0112766482532373	0.019769218183139	0.752349872880827	0.821186059310148	AT5G53370	PMEPCRF	PO0006023-bundle sheath/PO0000258-root cortex	pectin methylesterase PCR fragment F
CsTGY14G0000376	1	7.19684543663335e-42	1.16609649751672	0.995	0.918	1.99971547302294e-37	1.16363397864706	13.8627874823818	2.1525532148838	2.99615245874485	6.30848790063157	1.77149679757215	0.986039265706785	1.6254733649931	3.14546016818049	AT5G11420	AT5G11420	PO0000263-non-hair root epidermal cell/PO0000258-root cortex/PO0000256-root hair cell	transmembrane protein, putative (Protein of unknown function, DUF642)
CsTGY03G0000176	1	1.85932543528847e-36	1.12788238902187	0.731	0.277	5.16632165449254e-32	0.0315087444487511	2.74698602806187	0.447724115267642	0.02984770418324	0.130892684524787	0.525092988791492	0.0148595376756326	1.24312313360409	1.7634482979935	AT1G49320	USPL1	PO0000065-phloem pole pericycle cell/PO0006307-root procambium	unknown seed protein like 1
CsTGY09G0001361	1	1.56307778645831e-12	1.12313114136804	0.016	0.252	4.34316793745305e-08	10.3469976948819	6.3892900433794	2.31450055844092	0.00410853446330678	0.0119043650925922	4.51597609696575	0.208304009769721	0	0.00528259541385355	AT3G54420	EP3	PO0005059-root endodermis/PO0000256-root hair cell/PO0009088-seed coat	homolog of carrot EP3-3 chitinase
CsTGY08G0002206	1	7.50284103351631e-22	1.11513758328513	0.371	0.113	2.08473940957284e-17	0.0302751674837105	1.88719221907324	0.00313139489551318	0.116054200641954	0.142402211996984	0.0048534547861859	0.271232410358839	0.0766717651195783	0.0365496563732677	AT1G78960	LUP2	PO0020121-lateral root/PO0006061-stigma epidermis	lupeol synthase 2
CsTGY02G0000443	1	3.30588413765309e-16	1.10284287900727	0.527	0.259	9.18572966488287e-12	0.124139137713158	2.4799432272517	0.0892165011019797	0.512932890838763	0.368145169296067	0.0652841952818352	0.293318188022183	0.0320304872078147	0.038886473499482	AT1G68530	KCS6	PO0006016-leaf epidermis/PO0000258-root cortex/PO0006035-shoot system epidermis	3-ketoacyl-CoA synthase 6
CsTGY07G0002939	1	2.29937373098739e-37	1.07827200432606	0.661	0.224	6.38903984892156e-33	0	2.37218566449332	0.0301035734566808	0.071156691461339	0.0959379670402855	0.0148141697597801	0	2.75591616576092	1.11511534472613	AT2G40610	EXPA8	PO0006016-leaf epidermis/PO0000258-root cortex/PO0005059-root endodermis/PO0006061-stigma epidermis/PO0000262-trichoblast	expansin A8
CsTGY01G0003883	1	5.76360582340118e-45	1.07745347522967	0.79	0.309	1.60147551409025e-40	0.114880840968344	2.66992493796001	0.435372169250544	0.0182464568772413	0.162397833142911	0.260048602423729	0.0739201096321812	0.812630014305545	1.34383924529579	ATMG00480	--	--	--
CsTGY04G0001600	1	2.36742782230282e-70	1.07416701808263	0.672	0.123	6.57813494705062e-66	0.00694967529780151	1.73154482050889	0.105059431753989	0.0119269105042609	0.0125913367787656	0.0617266366851798	0.00718759619218943	0.336162290273858	0.431762072035461	ATCG00520	0	PO0006077-protophloem	0
CsTGY08G0001155	1	3.57955838812302e-33	1.05413127586545	1	0.946	9.94616093723862e-29	2.17797763409523	43.5274411735495	5.53229530577759	6.95959406823782	3.47463588936128	3.06375962662901	1.2483	48.5098851641107	20.5836587510083	AT2G34430	LHB1B1	PO0005645-leaf mesophyll/PO0025034-leaf	light-harvesting chlorophyll-protein complex II subunit B1
CsTGY06G0001913	1	4.4796865142275e-44	1.05314440101802	0.812	0.308	1.24472569484325e-39	0.0306343439885642	2.58585582740268	0.0972116718977763	0.88363614963888	0.697806375718052	0.0272538067936933	0.00736925511465561	0.680878415230798	0.320877138585977	AT5G20630	GER3	PO0005645-leaf mesophyll	germin 3
CsTGY09G0001179	1	3.75934604939754e-79	1.03948971038833	0.597	0.07	1.0445718932856e-74	0	1.34793866964044	0.0154072907585888	0.00120172014221156	0.133699766955731	0.0130639518938188	0	0.148150687969512	0.331307475338876	AT4G24130	AT4G24130	PO0025073-branch/PO0005059-root endodermis	DUF538 family protein (Protein of unknown function, DUF538)
CsTGY01G0003298	1	2.18410165601098e-44	1.01370237681873	0.694	0.245	6.06874486139211e-40	0.0571253135876402	1.75302819669463	0.197885630064155	0.0788497095921758	0.175652113714124	0.401578172457531	0.0627269611371863	0.183305546589234	0.45796290113256	AT1G74160	--	--	--
CsTGY12G0000487	1	9.72119845789298e-37	-1.00022	0.247	0.742	2.70113220351014e-32	1.08364694671626	0.308340203600586	0.767301768479909	0.583618457087175	0.670381939582039	0.854556698246621	1.0574253128254	0.271566407824748	0.307304245748677	AT1G14810	AT1G14810	PO0020131-lateral root cap/PO0000263-non-hair root epidermal cell/PO0006203-pericycle/PO0005417-phloem/PO0009013-portion of meristem tissue/PO0020149-quiescent center/PO0000258-root cortex/PO0005059-root endodermis/PO0006036-root epidermis/PO0006307-root procambium/PO0000262-trichoblast/PO0005352-xylem	semialdehyde dehydrogenase family protein
CsTGY06G0003260	1	1.03735207332314e-31	-1.00055	0.22	0.668	2.88238647093567e-27	1.10206991242305	0.227215576349949	0.713495444392177	0.277214088925092	0.336785838160277	0.831356865294267	1.22025447266274	0.373267831962837	0.400495795911287	AT4G35050	MSI3	PO0020149-quiescent center	Transducin family protein / WD-40 repeat family protein
CsTGY04G0000157	1	3.5401771376988e-33	-1.00055	0.667	0.908	9.83673619480988e-29	2.04691742304556	1.27724009996499	1.29839202379931	0.893348604146137	1.14665003490505	1.7793737038031	2.56502571444788	2.21863295444234	1.84782216451774	AT4G22000	AT4G22000	PO0000263-non-hair root epidermal cell/PO0006203-pericycle/PO0005417-phloem/PO0020094-plant egg cell/PO0009013-portion of meristem tissue/PO0020149-quiescent center/PO0000258-root cortex/PO0005059-root endodermis/PO0006036-root epidermis/PO0006307-root procambium/PO0000262-trichoblast/PO0005352-xylem	tyrosine sulfotransferase-like protein
CsTGY11G0001084	1	1.02360599504329e-24	-1.00101	0.478	0.801	2.84419161782728e-20	1.15621704486328	0.761208817042893	1.44653612394471	1.72249407211351	0.919866592619106	0.907938807387019	0.729354973422047	0.774323853541214	0.486894823074177	AT1G07320	RPL4	PO0020121-lateral root/PO0020149-quiescent center	ribosomal protein L4
CsTGY06G0002105	1	2.53727723106691e-36	-1.00109	0.419	0.813	7.05007851424251e-32	1.17817420579065	0.61202045881297	1.21833975770289	0.70131206295484	0.890576959400587	0.954836770102013	1.23862466976914	0.602158924039743	0.786773944174061	AT2G45300	AT2G45300	PO0020131-lateral root cap/PO0000263-non-hair root epidermal cell/PO0006203-pericycle/PO0005059-root endodermis/PO0006036-root epidermis/PO0006307-root procambium/PO0020124-root stele	RNA 3'-terminal phosphate cyclase/enolpyruvate transferase, alpha/beta
CsTGY02G0002056	1	3.49702293359854e-30	-1.00117	0.511	0.855	9.7168279232969e-26	1.01899615324658	0.832889867887442	1.62809862432472	1.11567119380117	2.17413201255377	1.17547259140096	0.790106530449376	0.764984089832174	1.10653590558232	AT1G64980	CDI	PO0000258-root cortex/PO0005059-root endodermis/PO0006036-root epidermis/PO0000262-trichoblast/PO0005352-xylem	Nucleotide-diphospho-sugar transferases superfamily protein
CsTGY14G0000984	1	2.68249249886997e-36	-1.00123	0.661	0.937	7.4535736573601e-32	1.85771859785955	1.27357299846556	1.5643609741472	1.20637353993668	1.56325353766918	1.83399	1.98425585054639	1.74550871954249	1.73542427487072	--	--	--	--
CsTGY13G0001668	1	3.07062816504117e-22	-1.00173	0.29	0.658	8.5320474193834e-18	0.478021104972447	0.370602526404339	0.99356332464956	1.47468230920338	0.935634213980979	0.513601600389934	0.398610495123309	0.253191704043694	0.256891800539567	AT4G25650	--	--	--
CsTGY14G0001249	1	1.50250130035907e-36	-1.00174	0.258	0.741	4.1748501131777e-32	1.05634227655421	0.318542019926586	0.826246493565444	0.501777331654742	0.391799273111889	0.881524966972413	1.14741437140698	0.49265130725345	0.486226414536587	AT1G62850	AT1G62850	PO0006079-shoot system meristem	Class I peptide chain release factor
CsTGY04G0003261	1	1.0979243195892e-31	-1.00202	0.634	0.901	3.05069251441056e-27	1.43184042945934	1.22302809596596	1.36472107519885	1.19220175937182	1.49574088376078	1.71132474673205	1.78344251628029	1.52889339145975	2.09720466499459	AT5G58640	AT5G58640	PO0000258-root cortex/PO0000262-trichoblast	Selenoprotein, Rdx type
CsTGY05G0002662	1	1.60608064021466e-35	-1.00209	0.344	0.775	4.46265566690046e-31	0.96779443315998	0.417172271064808	0.813263298774759	0.617396520462878	0.583879772940377	1.20359142526085	1.14500006577427	0.747309722828112	0.757889338235329	AT4G15930	AT4G15930	PO0025230-columella/PO0009013-portion of meristem tissue/PO0020149-quiescent center/PO0000262-trichoblast/PO0005352-xylem	Dynein light chain type 1 family protein
CsTGY04G0000751	1	6.41532205158985e-35	-1.0021	0.581	0.91	1.78256138525476e-30	1.18182260267878	1.07475530530688	1.90991481934011	1.50135788673891	1.42243449722799	1.70425601159916	1.25370204680158	1.37929395014278	0.827863744725788	AT5G09460	AT5G09460	PO0005352-xylem	transcription factor bHLH143
CsTGY01G0001521	1	2.6221333621817e-28	-1.00244	0.876	0.974	7.28585976015808e-24	3.42252789582367	3.23853877378599	2.54169229588539	1.41941907203362	2.12628785886514	4.5213156526948	3.89024394158844	4.97566680572532	6.2338082733261	AT5G53300	UBC10	PO0009066-anther/PO0025230-columella/PO0020131-lateral root cap/PO0020094-plant egg cell/PO0009013-portion of meristem tissue/PO0020149-quiescent center	ubiquitin-conjugating enzyme 10
CsTGY01G0002903	1	4.35470274640008e-35	-1.00272	0.306	0.751	1.20999770511473e-30	1.21420541379424	0.319931478253708	0.870021083872432	0.484465981550683	0.490295992229236	1.22989543143206	0.994600063458234	0.331109353573459	0.471426204664351	AT5G67460	AT5G67460	PO0000071-companion cell/PO0006076-metaphloem/PO0005417-phloem/PO0006077-protophloem/PO0005352-xylem	O-Glycosyl hydrolases family 17 protein
CsTGY15G0000079	1	8.99156203072971e-35	-1.00339	0.355	0.775	2.49839542585856e-30	1.04617240041175	0.422527258355307	0.790139660344368	0.498722697832653	0.714810698508728	0.941451678801937	1.3329516145941	0.57289178471392	0.836890385646104	AT5G06360	AT5G06360	PO0025230-columella/PO0020131-lateral root cap/PO0000263-non-hair root epidermal cell/PO0006203-pericycle/PO0005417-phloem/PO0009013-portion of meristem tissue/PO0020149-quiescent center/PO0000258-root cortex/PO0005059-root endodermis/PO0006036-root epidermis/PO0006307-root procambium/PO0000262-trichoblast/PO0005352-xylem	Ribosomal protein S8e family protein
CsTGY10G0000767	1	2.48710492680354e-25	-1.00341	0.441	0.775	6.91066974961631e-21	0.674496554834988	0.665582519502076	1.05407047227226	1.72973915794397	1.59052889420644	0.686192120415156	0.63837934152913	0.755863579437022	0.64404631733297	AT4G31860	AT4G31860	PO0005059-root endodermis/PO0006307-root procambium/PO0006061-stigma epidermis	Protein phosphatase 2C family protein
CsTGY12G0001822	1	1.58684137201147e-32	-1.00375	0.194	0.656	4.40919743627106e-28	0.869448455773052	0.191738029953203	0.597112033967823	0.639192904285136	0.322669135819489	0.624206394219904	0.691805590767648	0.23867219732184	0.350282173024076	AT4G12060	AT4G12060	PO0020090-embryo sac central cell/PO0005352-xylem	Double Clp-N motif protein
CsTGY02G0003098	1	5.09364668655793e-20	-1.00395	0.022	0.366	1.41532066832699e-15	1.68138671765446	0.0317082929298037	0.526964864787317	0.00376079819180823	0.0380039319324559	0.487248406171239	1.11733818254807	0	0	AT2G47140	SDR5	PO0025230-columella/PO0020132-columella root cap cell/PO0020131-lateral root cap/PO0006203-pericycle/PO0005417-phloem/PO0009009-plant embryo/PO0020149-quiescent center/PO0000258-root cortex/PO0005059-root endodermis/PO0006036-root epidermis/PO0006307-root procambium/PO0000262-trichoblast/PO0005352-xylem	NAD(P)-binding Rossmann-fold superfamily protein
CsTGY13G0001759	1	2.00583327233348e-39	-1.00429	0.28	0.773	5.57340833050581e-35	0.975524416194277	0.300603520881137	0.793491628521206	0.411775939852176	0.566125998896209	1.07578294711193	1.00277747374951	0.733455231003289	0.755862098753968	AT3G21100	AT3G21100	PO0020149-quiescent center	RNA-binding (RRM/RBD/RNP motifs) family protein
CsTGY14G0000489	1	1.12046506032289e-35	-1.0045	0.29	0.739	3.11332421661318e-31	0.899737029925759	0.328031970594886	0.742006107220411	0.39650721094579	0.497313817888104	0.749939235495889	1.17476074515284	0.576660200267966	0.782540296821261	AT5G25757	AT5G25757	PO0009013-portion of meristem tissue/PO0005059-root endodermis/PO0006036-root epidermis/PO0006307-root procambium/PO0000262-trichoblast	RNA polymerase I-associated factor PAF67
CsTGY08G0000352	1	1.7644604526888e-29	-1.00549	0.376	0.77	4.9027298138411e-25	1.00063550654084	0.519771329249703	0.883663901219504	1.10599481449448	0.68655211463872	0.802580864774574	0.830287619764615	0.63355192511273	0.540567145412155	AT1G11430	MORF9	PO0005059-root endodermis	plastid developmental protein DAG
CsTGY06G0000827	1	2.8291389704649e-17	-1.00618	0.602	0.825	7.86104554333377e-13	0.884415420738409	1.20588284599156	1.98251781627466	2.87473727799887	2.50522163863219	0.96447025272162	0.68204692444618	0.503468776213195	0.410001205059807	AT2G01100	AT2G01100	PO0020090-embryo sac central cell/PO0020131-lateral root cap/PO0006203-pericycle/PO0005417-phloem/PO0000258-root cortex/PO0005059-root endodermis/PO0006036-root epidermis/PO0006307-root procambium/PO0009010-seed/PO0000262-trichoblast/PO0005352-xylem	FAM133-like protein
CsTGY10G0000805	1	3.79186984819741e-24	-1.00621	0.172	0.556	1.05360895602013e-19	1.33165966126331	0.151140324541878	0.769214577387761	0.358413240161301	0.249347610575291	0.417934135336725	1.26920068170508	0.0984154806728979	0.16246048878075	AT1G78950	BAS	PO0006085-root meristem	Terpenoid cyclases family protein
CsTGY08G0000145	1	2.2232315800767e-32	-1.00623	0.527	0.853	6.17747126840113e-28	1.23621228749677	0.942813508421544	1.1089943039103	0.714023536323094	0.744603732631121	1.51386528672837	1.45341588058659	1.23764124592883	1.7439722307734	AT4G04210	PUX4	PO0025230-columella/PO0000258-root cortex/PO0005059-root endodermis	plant UBX domain containing protein 4
CsTGY14G0002166	1	1.48867585706287e-35	-1.00634	0.392	0.801	4.13643473643489e-31	1.11053024056628	0.658782662984072	0.755214823231617	0.754983839546598	0.905394396357378	0.893826581417855	1.16246596960847	0.704664455663079	0.81182314458542	AT2G34160	AT2G34160	PO0005059-root endodermis	Alba DNA/RNA-binding protein
CsTGY01G0003087	1	5.10564653808001e-34	-1.00666	0.419	0.827	1.41865494707091e-29	0.980916152852748	0.541645747319209	1.06248730993298	0.752301137359649	0.916767866564325	0.99175779902792	1.04217622612314	0.984656685348754	1.29470686962374	AT5G66680	DGL1	PO0020090-embryo sac central cell/PO0020131-lateral root cap/PO0000263-non-hair root epidermal cell/PO0005417-phloem/PO0020094-plant egg cell/PO0000258-root cortex/PO0005059-root endodermis/PO0006036-root epidermis/PO0000256-root hair cell/PO0006307-root procambium/PO0000262-trichoblast/PO0005352-xylem	dolichyl-diphosphooligosaccharide-protein glycosyltransferase 48kDa subunit family protein
CsTGY04G0002113	1	1.18723238275951e-35	-1.00686	0.22	0.711	3.29884389873557e-31	0.956864843496151	0.250942962937744	0.551563236544498	0.487016470561479	0.441613655240959	0.900006552352717	1.31004580929089	0.251676890641795	0.418362791055217	AT4G12790	--	--	--
CsTGY12G0001109	1	4.10585992829922e-34	-1.00693	0.333	0.75	1.14085423967722e-29	1.1441395069673	0.37701851358517	0.822887639745049	0.573270946414082	0.584604008117556	0.853937270275166	1.36977	0.32091500393628	0.351876612665255	AT5G11170	UAP56a	PO0005417-phloem/PO0020149-quiescent center/PO0005059-root endodermis/PO0006307-root procambium/PO0000262-trichoblast/PO0005352-xylem	DEAD/DEAH box RNA helicase family protein
CsTGY01G0001514	1	1.95179251908012e-13	-1.00702	0.183	0.449	5.42325069351603e-09	0.169363241393808	0.194305129537272	0.134703957882588	1.55123798015635	1.00825813445947	0.191929719213223	0.183672156259188	0.210994079838294	0.232057816852878	AT3G59140	ABCC10	PO0006023-bundle sheath/PO0000258-root cortex/PO0005059-root endodermis	multidrug resistance-associated protein 14
CsTGY13G0001545	1	2.69411176897298e-23	-1.00704	0.538	0.806	7.48585896126834e-19	0.896976586494408	0.931034988370915	0.829429156321595	1.99746174480364	2.52347394530669	0.785832561407862	0.787508944276337	0.750172666015033	0.831949809841209	AT3G62420	BZIP53	PO0025073-branch/PO0020131-lateral root cap/PO0000263-non-hair root epidermal cell/PO0000258-root cortex/PO0005059-root endodermis/PO0006036-root epidermis/PO0006307-root procambium/PO0020124-root stele	basic region/leucine zipper motif 53
CsTGY02G0000468	1	5.75885640996744e-40	-1.00719	0.876	0.985	1.60015584207355e-35	3.31086682373344	2.95814726421659	5.51176738600094	3.31303321864735	2.40632337171864	4.96251244971771	2.39648590654526	4.41909254125042	2.17990135734537	AT3G49910	AT3G49910	PO0025230-columella/PO0020131-lateral root cap/PO0000263-non-hair root epidermal cell/PO0006203-pericycle/PO0005417-phloem/PO0020094-plant egg cell/PO0009013-portion of meristem tissue/PO0020149-quiescent center/PO0000258-root cortex/PO0005059-root endodermis/PO0006036-root epidermis/PO0006307-root procambium/PO0000262-trichoblast/PO0005352-xylem	Translation protein SH3-like family protein
CsTGY08G0000856	1	1.68214801435617e-28	-1.0079	0.075	0.519	4.67401647269005e-24	1.16910884611534	0.0632837278303294	0.846650163843693	0.0858435819748663	0.103463971442914	0.627081908183802	1.08105797388409	0.241025383534418	0.0579745152396072	AT4G18570	AT4G18570	PO0025230-columella/PO0006016-leaf epidermis/PO0009032-petal/PO0009013-portion of meristem tissue/PO0020149-quiescent center	Tetratricopeptide repeat (TPR)-like superfamily protein
CsTGY09G0002478	1	1.30153891549762e-29	-1.00817	0.409	0.804	3.61645603060168e-25	0.904832218201768	0.641472860498547	0.854748255435847	1.26695493839762	1.10690317095485	0.846376749279686	1.11103669164662	0.559556464829462	0.772703234048305	AT2G40860	AT2G40860	PO0020090-embryo sac central cell	protein kinase family protein / protein phosphatase 2C (PP2C) family protein
CsTGY13G0001513	1	3.51281259952651e-37	-1.00897	0.253	0.744	9.76070108904435e-33	1.04920686382991	0.298141237794268	0.740706753777431	0.58109690475204	0.725171108612298	0.687511189787394	1.0047127859242	0.403647326354053	0.442601742818662	AT2G47510	FUM1	PO0000263-non-hair root epidermal cell/PO0020149-quiescent center/PO0000262-trichoblast	fumarase 1
CsTGY09G0001776	1	6.9901862768482e-35	-1.00922	0.543	0.858	1.94229315888504e-30	1.24559302669502	0.78524919380781	1.08701479237156	0.686377753327587	0.92506115426485	1.37120451862172	1.41412652781536	1.42537568716151	1.34262579749505	AT1G77440	PBC2	PO0005059-root endodermis/PO0009010-seed	20S proteasome beta subunit C2
CsTGY01G0000618	1	5.39840057569815e-40	-1.0095	0.473	0.84	1.49999958396349e-35	1.21870266193281	0.603813734215473	1.02134616637663	0.85671912295047	0.883543502034429	1.05771766982773	1.21465991029077	0.665343288084513	0.723714356918392	AT3G55460	SCL30	PO0020131-lateral root cap/PO0006203-pericycle/PO0005417-phloem/PO0020094-plant egg cell/PO0000258-root cortex/PO0005059-root endodermis/PO0006036-root epidermis/PO0006307-root procambium/PO0000262-trichoblast/PO0005352-xylem	SC35-like splicing factor 30
CsTGY08G0000606	1	1.61256126185679e-16	-1.00984	0.43	0.69	4.48066272219528e-12	0.504020547678512	0.585911416921098	0.623461486124636	1.99155857672044	1.50984892456748	0.433875940864299	0.469624216869354	0.623457602956881	0.421594164382975	AT4G21470	FMN/FHY	PO0020090-embryo sac central cell	riboflavin kinase/FMN hydrolase
CsTGY10G0002016	1	6.04763093403299e-35	-1.01013	0.457	0.819	1.68039473133041e-30	1.28188678962619	0.565066986930335	1.14474495594394	0.39492645057408	0.64814534354836	1.43934703471305	1.72789526234133	0.777678136103623	0.995340621555028	AT5G05080	UBC22	PO0025230-columella/PO0020090-embryo sac central cell/PO0009013-portion of meristem tissue	ubiquitin-conjugating enzyme 22
CsTGY13G0001782	1	2.6350613294757e-32	-1.01013	0.591	0.878	7.32178141008117e-28	1.66915283100332	0.994948054107938	1.12193743133698	1.19317625918355	1.23044205225029	1.19714468747045	1.43630559934088	1.25249960861749	1.29468766885369	AT3G07910	AT3G07910	PO0006203-pericycle/PO0020094-plant egg cell/PO0020149-quiescent center/PO0000262-trichoblast/PO0005352-xylem	reactive oxygen species modulator-like protein
CsTGY01G0000941	1	2.3983787808888e-36	-1.0104	0.172	0.677	6.66413528057761e-32	1.06241210927736	0.179564945285795	0.913792771761612	0.356579315325319	0.465356678917183	0.79471369569403	0.84820169335754	0.119125332379315	0.221321229461502	AT5G58320	NET4A	PO0020149-quiescent center/PO0000262-trichoblast	Kinase interacting (KIP1-like) family protein
CsTGY15G0001392	1	9.17602755124022e-33	-1.01083	0.339	0.746	2.54965101538761e-28	1.07067995713096	0.398883015450101	0.806306186072909	0.584838888632761	0.513387501435584	0.898809622621353	1.21435729183497	0.448765412111339	0.56596324780768	AT3G47490	--	--	--
CsTGY05G0001292	1	3.8321048380908e-17	-1.01108	0.366	0.667	1.06478865031191e-12	0.599239823175926	0.762876574353781	0.755098361680434	1.55153829201018	2.31165409489655	0.721165343613927	0.432345127209618	0.244964597815794	0.300738288990327	AT5G54490	PBP1	PO0020131-lateral root cap/PO0005645-leaf mesophyll/PO0005417-phloem/PO0020149-quiescent center/PO0000258-root cortex/PO0005059-root endodermis/PO0006036-root epidermis/PO0000256-root hair cell/PO0000262-trichoblast/PO0005352-xylem	pinoid-binding protein 1
CsTGY09G0000238	1	1.4075199062916e-39	-1.01164	0.812	0.97	3.91093481162185e-35	2.86723498444106	2.23693536431481	2.56927837102548	1.88572974569296	1.80089295111059	3.07081433040609	2.91157059080036	3.1062971406279	2.52780428166887	AT4G15930	AT4G15930	PO0025230-columella/PO0009013-portion of meristem tissue/PO0020149-quiescent center/PO0000262-trichoblast/PO0005352-xylem	Dynein light chain type 1 family protein
CsTGY11G0000179	1	1.05115909242794e-13	-1.01165	0.274	0.536	2.92075065422028e-09	0.232218120534225	0.359505249385799	1.3811271762755	1.28850451465734	2.16937095092312	0.63839265321601	0.120480230431562	0.238783654008279	0.0443407481960789	AT4G02330	ATPMEPCRB	PO0000256-root hair cell/PO0025178-stem epidermis/PO0020108-suspensor	Plant invertase/pectin methylesterase inhibitor superfamily
CsTGY06G0002121	1	6.76903394542229e-35	-1.01215	0.43	0.813	1.88084377207504e-30	1.21695382329091	0.608187192099433	1.08350469106923	0.600423751997036	0.854721165938785	1.09050592779604	1.3296070073511	0.651190491889521	1.00052409006123	AT2G45140	PVA12	PO0005059-root endodermis/PO0000262-trichoblast	plant VAP homolog 12
CsTGY02G0003305	1	3.64738794431113e-34	-1.01216	0.478	0.849	1.01346321420629e-29	1.34809475592343	0.7845125830235	0.961514650140249	0.685475856943414	0.88372961649711	1.32821660349988	1.39796847835013	0.962170223281183	1.53770373253873	AT1G45000	AT1G45000	PO0005059-root endodermis	AAA-type ATPase family protein
CsTGY01G0000410	1	6.97740066055788e-08	-1.01277	1	1	0.00193874054754261	13.6676573182721	30.0299436985588	31.3158840713663	53.4048610022708	24.7164321896843	17.3497056038721	7.97669401700294	22.6104885238985	15.4790395986057	AT3G54890	LHCA1	PO0005645-leaf mesophyll/PO0025034-leaf	chlorophyll a-b binding protein 6
CsTGY02G0000123	1	1.65792843695828e-38	-1.01295	0.392	0.821	4.60671995493227e-34	1.05826421510328	0.533250892083848	1.15082109684093	0.716696085222998	0.845670216269246	1.14088635548994	0.997933585310259	0.667646859132181	0.75539747521649	AT4G35860	GB2	PO0020094-plant egg cell/PO0006307-root procambium/PO0000262-trichoblast	GTP-binding 2
CsTGY09G0001380	1	1.03154831926405e-31	-1.01325	0.565	0.885	2.86626015990708e-27	1.45809085479901	1.02310435930507	1.38986583772606	1.34438069950688	1.30710916360789	1.31295489368012	1.4000707178258	1.08849768154913	1.50885308513847	AT1G05720	AT1G05720	PO0000293-guard cell/PO0006016-leaf epidermis/PO0000263-non-hair root epidermal cell/PO0000258-root cortex/PO0005059-root endodermis/PO0000262-trichoblast	selenoprotein family protein
CsTGY10G0000849	1	3.04427472637206e-35	-1.01389	0.484	0.841	8.45882175469739e-31	1.07969018428052	0.696181139010329	1.03355749564577	0.847498105333264	1.14596228793549	0.995428155398428	1.46032381147455	0.809791687833713	1.10806552912992	AT4G31580	RSZ22	PO0020149-quiescent center/PO0005059-root endodermis/PO0000262-trichoblast	serine/arginine-rich 22
CsTGY02G0001457	1	2.50040468101975e-31	-1.01471	0.742	0.947	6.94762444668149e-27	1.77897818170497	1.6527811465204	1.4769666770317	1.55212766828353	1.89828201372583	1.90153716070308	1.57255282945761	2.95274074126839	2.98281274139597	AT2G02760	UBC2	PO0025230-columella/PO0020131-lateral root cap/PO0020094-plant egg cell/PO0020149-quiescent center/PO0000262-trichoblast/PO0005352-xylem	ubiquiting-conjugating enzyme 2
CsTGY02G0002955	1	1.48820147992319e-30	-1.01473	0.489	0.825	4.13511663211458e-26	1.05621567318692	0.682317573293733	1.27378825413007	1.52948710598899	1.27895795106382	0.972526473373964	1.27587621794069	0.508987438855212	0.607309823001604	AT5G57655	AT5G57655	PO0025230-columella/PO0020131-lateral root cap/PO0009013-portion of meristem tissue/PO0000258-root cortex/PO0005059-root endodermis/PO0006307-root procambium/PO0000262-trichoblast/PO0005352-xylem	xylose isomerase family protein
CsTGY04G0002136	1	8.47271955925573e-32	-1.01518	0.651	0.907	2.3542298567348e-27	1.45809060493727	1.15763946058711	1.41757366915302	1.64351094111064	1.43814771477002	1.71094592859197	1.45733198845331	1.15299219725303	1.29319684423779	AT3G25530	GLYR1	PO0020131-lateral root cap/PO0006203-pericycle/PO0005417-phloem/PO0000258-root cortex/PO0006307-root procambium/PO0020124-root stele/PO0000262-trichoblast	glyoxylate reductase 1
CsTGY05G0001937	1	5.70090704372901e-36	-1.0159	0.946	0.994	1.58405403117054e-31	6.08857866934366	6.24196776468559	4.71912220139369	4.45661591760973	5.91852302967161	6.39640513014856	7.01141221880902	8.72791063618269	8.67315926300828	AT5G60390	AT5G60390	PO0025230-columella/PO0000263-non-hair root epidermal cell/PO0006203-pericycle/PO0005417-phloem/PO0009013-portion of meristem tissue/PO0020149-quiescent center/PO0005059-root endodermis/PO0006036-root epidermis/PO0006307-root procambium/PO0000262-trichoblast/PO0005352-xylem	GTP binding Elongation factor Tu family protein
CsTGY07G0001333	1	2.13449126031614e-12	-1.01615	0.565	0.76	5.93089741591443e-08	1.02383886012719	1.04254193920722	1.62419511590161	2.87491925764649	1.60673863784439	0.653007422479399	0.434866046971226	0.540031636083533	0.459863410305153	AT2G30950	VAR2	PO0025230-columella/PO0005645-leaf mesophyll/PO0005352-xylem	FtsH extracellular protease family
CsTGY02G0000634	1	2.65072259791475e-34	-1.01704	0.253	0.715	7.36529781056594e-30	0.905644780821427	0.268372173971846	0.762452811113603	0.782947963740291	0.806588985805369	0.586114561420885	0.984392426899836	0.270822741586389	0.307660000702897	AT4G36960	AT4G36960	PO0005645-leaf mesophyll	RNA-binding (RRM/RBD/RNP motifs) family protein
CsTGY12G0001348	1	5.1229247902613e-35	-1.01723	0.586	0.885	1.42345588222201e-30	1.58571797176911	0.961189416191276	1.17641746255617	0.778447348702855	1.1455586493735	1.43388580300524	1.89523535970187	1.32627	1.85497576962921	AT1G54270	EIF4A-2	PO0020131-lateral root cap/PO0020121-lateral root/PO0005417-phloem/PO0006307-root procambium/PO0020124-root stele/PO0000262-trichoblast	eif4a-2
CsTGY14G0000290	1	1.40040688830405e-35	-1.01734	0.516	0.862	3.89117057984162e-31	1.35852017871915	0.790576053530153	1.10380779283805	0.730500410819092	0.821113368449242	1.53107611263339	1.48731351962196	1.26600645173396	1.34563756374504	AT2G25280	AT2G25280	PO0000071-companion cell/PO0005417-phloem/PO0020094-plant egg cell	AmmeMemoRadiSam system protein B
CsTGY06G0001882	1	4.19714454410043e-36	-1.0174	0.704	0.927	1.16621858302374e-31	1.90450852050927	1.32132725975803	1.63465374626746	1.25551745259274	1.61403763994603	1.72395283095161	1.76276094887229	1.40666547334365	1.96018310797887	AT4G01320	--	--	--
CsTGY06G0001394	1	5.80118113251264e-35	-1.01748	0.188	0.677	1.61191618947996e-30	0.916618038079137	0.224088839774779	0.723162595105083	0.242423827049331	0.290019771731867	1.14642530044932	1.39673730342974	0.337879816077709	0.366973856481664	AT5G20320	--	--	--
CsTGY13G0002463	1	3.29744237902255e-38	-1.01766	0.366	0.809	9.16227339435205e-34	0.960144567406133	0.430966881845293	1.0270355447522	0.745861977338936	0.891522143949695	1.01565856353151	1.00369407795227	0.593614340647063	0.63901164138314	AT1G55340	AT1G55340	PO0006307-root procambium/PO0000262-trichoblast/PO0005352-xylem	hypothetical protein (DUF1639)
CsTGY06G0000368	1	2.30670302239555e-33	-1.01768	0.452	0.839	6.40940501802829e-29	0.961535137749767	0.678732450839228	0.887176483255662	1.06992928554176	1.05647182665076	1.04116602098886	0.986784454747399	1.23115063156937	1.17757799560189	AT1G59900	E1 ALPHA	PO0020131-lateral root cap/PO0000258-root cortex/PO0005059-root endodermis/PO0000262-trichoblast	pyruvate dehydrogenase complex E1 alpha subunit
CsTGY02G0001737	1	4.48366809476436e-37	-1.01821	0.29	0.77	1.24583201681123e-32	1.14104991823941	0.388452243586169	0.919358789790678	0.412689449814538	0.513590364818929	0.887715598544272	1.45948994464087	0.546106379207287	0.614005889265323	AT4G24830	AT4G24830	PO0006203-pericycle/PO0009013-portion of meristem tissue/PO0020149-quiescent center/PO0005059-root endodermis/PO0006036-root epidermis/PO0006307-root procambium/PO0000262-trichoblast/PO0005352-xylem	arginosuccinate synthase family
CsTGY03G0002113	1	2.52498130427682e-24	-1.01826	0.29	0.687	7.01591305206358e-20	0.703408079822885	0.406374726507999	0.957028902585988	1.42656897150698	0.669727038100058	0.565610897181854	0.457506560151673	0.517239428401396	0.329437837450244	AT3G52150	PSRP2	PO0005645-leaf mesophyll/PO0020149-quiescent center	RNA-binding (RRM/RBD/RNP motifs) family protein
CsTGY02G0001661	1	1.30481790414572e-21	-1.01832	0.226	0.568	3.6255670284593e-17	0.776830043928661	0.22136204260059	0.583043786945166	0.0811074230015777	0.243858529433383	1.34471761196739	1.08588476918189	0.327821072562515	1.12271161781343	AT4G31840	ENODL15	PO0009009-plant embryo/PO0009013-portion of meristem tissue/PO0020149-quiescent center/PO0006085-root meristem/PO0020124-root stele	early nodulin-like protein 15
CsTGY05G0002176	1	4.14585222528628e-24	-1.01902	0.817	0.946	1.15196649931805e-19	2.13301811788069	2.36502192384099	1.96878648753905	1.10178846754446	1.48664518578858	2.91021295797362	3.36802943953027	4.02167417366884	4.36874915828555	AT5G43330	c-NAD-MDH2	PO0025230-columella/PO0000293-guard cell/PO0006016-leaf epidermis/PO0000263-non-hair root epidermal cell/PO0000258-root cortex/PO0000262-trichoblast/PO0005352-xylem	Lactate/malate dehydrogenase family protein
CsTGY13G0001752	1	2.19899932882937e-31	-1.01944	0.403	0.774	6.11013953508529e-27	1.06818296333635	0.541866758231948	0.626304944901142	0.606301821457923	0.849679217090163	0.991156765914099	1.30676569791164	0.658527693470476	0.991055536927563	AT1G59359	--	--	--
CsTGY06G0001136	1	1.62005300263941e-10	-1.0197	0.344	0.546	4.50147927313387e-06	0.210150156156881	0.466035558398657	0.719002415020198	0.344960191463202	0.353067425397455	1.79896727209258	0.13799467708075	2.85729594447609	1.99014240284843	AT4G29080	PAP2	PO0020121-lateral root/PO0020149-quiescent center/PO0020124-root stele	phytochrome-associated protein 2
CsTGY10G0001149	1	1.48440483469072e-35	-1.02039	0.355	0.781	4.12456727367164e-31	1.1339711629951	0.417238854771067	0.796972234988059	0.466141236604294	0.676739913072811	1.01811807454514	1.2435750803912	0.769688338328451	0.715463794053553	AT4G21110	AT4G21110	PO0020131-lateral root cap/PO0020094-plant egg cell/PO0009013-portion of meristem tissue/PO0006077-protophloem/PO0000258-root cortex/PO0005059-root endodermis/PO0006036-root epidermis/PO0006307-root procambium/PO0000262-trichoblast/PO0005352-xylem	G10 family protein
CsTGY04G0001369	1	8.12296732785442e-31	-1.02049	0.575	0.842	2.25704770171763e-26	1.53399932497372	0.921397203203539	1.12734656028314	0.702549065937394	0.846347235934834	1.51222056953738	1.67864500786485	1.03895307264135	1.59457517537215	AT1G21770	AT1G21770	PO0000071-companion cell/PO0005417-phloem	Acyl-CoA N-acyltransferases (NAT) superfamily protein
CsTGY12G0001264	1	5.25011411594455e-16	-1.02083	0.231	0.535	1.45879670825635e-11	0.307501594658474	0.301831474130681	0.703609188254802	1.32720549834117	2.08914707342912	0.291205353995711	0.109458501338761	0.237746285767381	0.185829130657502	AT5G25880	NADP-ME3	PO0000001-plant embryo proper/PO0000256-root hair cell/PO0000262-trichoblast	NADP-malic enzyme 3
CsTGY02G0000387	1	2.05814945032026e-38	-1.02096	0.651	0.908	5.71877406265988e-34	1.85835570725931	1.14614649490017	1.66844615739049	0.728169345541711	0.892178540094463	1.8630247145721	2.15411693870379	1.57937441181256	1.29528871270799	AT5G15750	AT5G15750	PO0025230-columella/PO0020090-embryo sac central cell/PO0006203-pericycle/PO0005417-phloem/PO0009013-portion of meristem tissue/PO0020149-quiescent center/PO0005059-root endodermis/PO0006036-root epidermis/PO0006307-root procambium/PO0000262-trichoblast/PO0005352-xylem	Alpha-L RNA-binding motif/Ribosomal protein S4 family protein
CsTGY13G0001836	1	9.79575926909006e-37	-1.02122	0.392	0.819	2.72184967050937e-32	1.26322196771873	0.540842719211861	1.05004	0.490732548435173	0.583686030552105	1.33425210279867	1.47960491590664	0.707080678126087	1.00937642651845	AT4G34270	--	--	--
CsTGY05G0000038	1	2.17885759292306e-21	-1.02125	0.699	0.889	6.05417370769602e-17	4.23420229709038	1.51359099141224	3.07354976297406	0.952135506159148	1.01118297409589	1.42556299579425	1.78709523686282	1.1203855295187	0.995252425070447	AT2G14750	APK	PO0025230-columella/PO0000263-non-hair root epidermal cell/PO0020149-quiescent center/PO0000262-trichoblast	APS kinase
CsTGY09G0000429	1	2.46735538476118e-19	-1.02127	0.995	0.999	6.85579367209742e-15	9.20662726631439	14.4577240324283	17.0782704654319	23.5393081277872	12.1993711945738	11.9807352334087	5.83544301830768	11.3051554816109	7.23199555882714	AT1G03130	PSAD-2	PO0005645-leaf mesophyll	photosystem I subunit D-2
CsTGY09G0002588	1	8.54344633508566e-37	-1.02166	0.086	0.61	2.3738819986669e-32	0.801019730836016	0.0932776528444563	0.652827122631104	0.143435744509422	0.221952080882818	0.931242987714965	0.891367833640591	0.239208192925374	0.453655534887878	AT1G19330	AT1G19330	PO0000293-guard cell/PO0006016-leaf epidermis/PO0020123-root cap/PO0006307-root procambium	histone deacetylase complex subunit
CsTGY15G0001897	1	2.92248123719953e-30	-1.02175	0.78	0.928	8.12040636568261e-26	2.10750008403257	1.79136953347916	1.97158277116706	2.33127722005143	1.4800444520652	1.78229518684912	1.8872615372864	1.49882680311008	1.35980352314454	AT1G28150	AT1G28150	PO0025230-columella/PO0005645-leaf mesophyll/PO0020149-quiescent center	hypothetical protein
CsTGY13G0001729	1	2.79258253379685e-33	-1.02209	0.446	0.818	7.75946982840794e-29	1.25518326109582	0.642632538982518	0.944199098666062	0.437840170788036	0.789619221690982	1.29580745614343	1.63390460905504	0.867799240222463	1.36024610936956	AT5G13490	AAC2	PO0005417-phloem/PO0005059-root endodermis/PO0006036-root epidermis/PO0006307-root procambium/PO0005352-xylem	ADP/ATP carrier 2
CsTGY11G0000245	1	2.89208575006697e-36	-1.02279	0.253	0.719	8.03594946513609e-32	0.940528459445317	0.255589407659428	0.768594918798478	0.54928200300867	0.62334816861577	0.750164037840585	1.15244907533816	0.38981501009851	0.38370714897541	AT4G02570	--	--	--
CsTGY02G0000165	1	2.83063076401818e-34	-1.02302	0.887	0.985	7.8651906409009e-30	2.89569725793493	3.42426887887782	3.00284862114311	2.74251531603537	3.12686694860739	3.74017700508105	3.2979759249939	6.35906310188457	5.24519001940298	AT1G10630	ARFA1F	PO0000263-non-hair root epidermal cell/PO0020149-quiescent center/PO0000258-root cortex/PO0005059-root endodermis/PO0006036-root epidermis/PO0000256-root hair cell/PO0000262-trichoblast/PO0005352-xylem	ADP-ribosylation factor A1F
CsTGY02G0001000	1	8.7727708422776e-36	-1.02309	0.468	0.842	2.43760210623525e-31	1.36660586787534	0.628563078440006	1.1788925345405	0.335982609031391	0.641240372215861	2.62466621262323	1.16273039073829	1.07244637192026	1.01569605676894	AT5G37020	ARF8	PO0009029-stamen	auxin response factor 8
CsTGY06G0000623	1	9.21111038692836e-36	-1.02368	0.656	0.9	2.55939913211191e-31	1.87482981688617	1.1872919196073	1.38998012838439	0.838595632970125	1.12646938311457	2.13421694169542	1.91101445885775	1.31359840840595	1.80783225859929	AT1G29150	--	--	--
CsTGY15G0001320	1	3.05609682466861e-35	-1.02463	0.366	0.767	8.4916706370242e-31	1.17135312028932	0.451134074623993	1.16096247757003	0.658532512222576	0.771110089366269	1.0600202894217	1.07433915067507	0.222906140188578	0.342683349804777	AT5G62670	HA11	PO0005417-phloem/PO0000258-root cortex/PO0006307-root procambium/PO0020124-root stele	H[+]-ATPase 11
CsTGY14G0001657	1	2.85281378005854e-12	-1.02542	0.511	0.707	7.92682836927065e-08	0.482119294226787	0.847329296675688	1.06102428491302	2.72442439951034	2.23786421809335	0.550439631104704	0.377591171305656	0.711259628197119	0.631993917721953	AT2G06530	VPS2.1	PO0000262-trichoblast	SNF7 family protein
CsTGY14G0000195	1	1.05857420460279e-18	-1.02545	0.215	0.555	2.94135428490931e-14	0.480861527649323	0.256346752053751	0.675638392402157	1.57536301457227	0.596827420504607	0.441338501958264	0.289220473082461	0.0640521618920591	0.116399084956684	AT5G21430	NdhU	PO0005645-leaf mesophyll/PO0025034-leaf	Chaperone DnaJ-domain superfamily protein
CsTGY14G0000408	1	1.83371196516987e-12	-1.0257	0.043	0.282	5.09515206642099e-08	0.0606542540563669	0.037382377172904	0.134770171489582	1.51266090013046	0.616612969068385	0.039473054909348	0	0.0366363579853103	0.102569104312274	AT2G25625	--	--	--
CsTGY04G0002900	1	1.91658498612789e-39	-1.02581	0.398	0.848	5.32542304245494e-35	1.19378178545648	0.588301754618952	0.991431621747622	0.801134644841085	1.06747063955795	1.01306826505335	1.22768650619897	0.917410003392053	0.834569181069597	AT5G03340	AtCDC48C	PO0020090-embryo sac central cell	ATPase, AAA-type, CDC48 protein
CsTGY08G0002434	1	1.62352330416925e-34	-1.02587	0.349	0.77	4.51112185296469e-30	1.09214142220716	0.424839142334835	0.930908743738973	0.844328679756844	0.844199277252692	1.0518808624529	1.09753854812761	0.276578063164088	0.329756319492943	AT2G35040	AT2G35040	PO0025230-columella/PO0009013-portion of meristem tissue/PO0020149-quiescent center/PO0005059-root endodermis/PO0006036-root epidermis/PO0000262-trichoblast/PO0005352-xylem	AICARFT/IMPCHase bienzyme family protein
CsTGY13G0001080	1	5.53205619003454e-16	-1.02669	0.409	0.68	1.537137132963e-11	0.647382083415325	0.57571786738574	1.18461384999062	2.18517086166255	1.24187626548148	0.496692628994713	0.343130042962003	0.228847825413723	0.32956846300649	AT2G27290	AT2G27290	PO0005645-leaf mesophyll	FAM210B-like protein, putative (DUF1279)
CsTGY01G0002788	1	4.35202063271044e-21	-1.02678	0.022	0.379	1.20925245300492e-16	1.65169151844508	0.0399759370812808	0.87024720949406	0.0356454906643536	0.0342953308340345	0.390864376217693	0.37192954178707	0.00558478258441399	0.042258038146806	AT1G66370	--	--	--
CsTGY08G0002153	1	1.93220627536928e-33	-1.0271	0.608	0.888	5.36882835674108e-29	1.3919410023384	1.04642632698436	1.05792852223187	0.888216772744706	1.1651753374689	1.58313138309727	1.71249880350123	1.5570087623816	1.9722701281434	AT1G60970	AT1G60970	PO0020090-embryo sac central cell/PO0009009-plant embryo	SNARE-like superfamily protein
CsTGY06G0003211	1	1.2289374516835e-35	-1.02721	0.586	0.893	3.41472560324777e-31	1.36228326152603	1.06118363516045	1.12922488990157	0.896409048214329	1.30264300817458	1.35989593872015	1.44486950745615	1.27111726133406	1.76912793737774	AT2G16595	AT2G16595	PO0000293-guard cell	Translocon-associated protein (TRAP), alpha subunit
CsTGY06G0002255	1	9.34515334658224e-33	-1.02781	0.457	0.821	2.59664430888134e-28	1.04568790241171	0.718445743625486	0.82879876868877	1.23742787683361	1.26196100269145	1.06777124933733	1.41449252422852	0.847631444853418	0.577520926912523	AT4G17520	AT4G17520	PO0000263-non-hair root epidermal cell/PO0005417-phloem/PO0009013-portion of meristem tissue/PO0020149-quiescent center/PO0000258-root cortex/PO0005059-root endodermis/PO0006036-root epidermis/PO0006307-root procambium/PO0000262-trichoblast/PO0005352-xylem	Hyaluronan / mRNA binding family
CsTGY11G0000504	1	2.27371288662081e-33	-1.0279	0.812	0.96	6.31773862676459e-29	2.72021836614549	2.23025666239909	2.35045714274213	1.86285209183116	1.6279710961651	2.60453831287143	2.47237234995996	2.61189846257641	3.11116309889222	AT2G27510	FD3	PO0025230-columella/PO0000071-companion cell/PO0000293-guard cell/PO0020131-lateral root cap/PO0020121-lateral root/PO0006203-pericycle/PO0005417-phloem/PO0005059-root endodermis/PO0006307-root procambium/PO0000262-trichoblast	ferredoxin 3
CsTGY08G0001590	1	9.76262748555299e-35	-1.02812	0.215	0.692	2.71264367313575e-30	1.11334213595345	0.247531605677535	0.746608384363759	0.355288036603982	0.451804279542634	0.79484537460408	1.31643902783192	0.313453856264778	0.270832010249174	AT4G04880	--	--	--
CsTGY01G0000047	1	7.33712098963945e-36	-1.02832	0.823	0.966	2.03869243818122e-31	2.37847082195698	2.15816306116405	2.55896907214313	1.82586229381625	2.17586685397347	2.49778003045599	3.11365760952676	3.25686904690983	3.50536266606619	AT5G36230	AT5G36230	PO0005059-root endodermis/PO0000262-trichoblast	ARM repeat superfamily protein
CsTGY01G0003730	1	2.52803192084696e-34	-1.0285	0.156	0.65	7.02438949526536e-30	1.02058477519722	0.170487183476602	0.972469730160596	0.239986178666709	0.531048410603204	1.11136783851321	0.713837313767166	0.145616616117903	0.28108668379766	AT5G59440	ZEU1	PO0025230-columella/PO0020131-lateral root cap/PO0006203-pericycle/PO0005417-phloem/PO0009013-portion of meristem tissue/PO0020149-quiescent center/PO0000258-root cortex/PO0005059-root endodermis/PO0006036-root epidermis/PO0006307-root procambium/PO0000262-trichoblast/PO0005352-xylem	P-loop containing nucleoside triphosphate hydrolases superfamily protein
CsTGY02G0000385	1	8.34620210492428e-08	-1.02921	0.376	0.541	0.00231907571687426	0.251356793331343	0.57555027952686	0.614007363648051	2.36396825944176	1.82342727777688	0.205957163721314	0.10566927555812	0.347484592077666	1.00096347131146	AT5G15780	AT5G15780	PO0005645-leaf mesophyll	Pollen Ole e 1 allergen and extensin family protein
CsTGY09G0000594	1	4.60750444074274e-26	-1.0294	0.226	0.642	1.28024118390478e-21	1.14301565026487	0.309938861203456	1.19091564629002	1.13201670529893	0.944311317684551	0.480245931511463	0.422535158060767	0.0367508584335989	0.0329528955387729	AT1G06750	AT1G06750	PO0009066-anther/PO0025281-pollen/PO0020149-quiescent center	P-loop containing nucleoside triphosphate hydrolases superfamily protein
CsTGY06G0003023	1	1.76187026351151e-33	-1.02942	0.624	0.905	4.89553271419307e-29	1.31101623111351	1.14004288136033	1.21436381293755	1.21611038594943	1.80120670294661	1.53688593466596	1.87584090407766	1.26119870239263	1.81487482720637	AT1G09210	CRT1b	PO0020131-lateral root cap/PO0000263-non-hair root epidermal cell/PO0006203-pericycle/PO0005417-phloem/PO0009013-portion of meristem tissue/PO0020149-quiescent center/PO0000258-root cortex/PO0005059-root endodermis/PO0006036-root epidermis/PO0006307-root procambium/PO0000262-trichoblast/PO0005352-xylem	calreticulin 1b
CsTGY09G0000445	1	8.31183311336303e-29	-1.02944	0.769	0.937	2.30952594887905e-24	2.16960904227958	1.99217762833362	1.65225132834372	1.15377755250302	1.52347310018526	2.59568799269261	2.83571768611222	3.09769386518351	3.77483973944456	AT2G09990	AT2G09990	PO0020131-lateral root cap/PO0005645-leaf mesophyll/PO0000263-non-hair root epidermal cell/PO0006203-pericycle/PO0005417-phloem/PO0009013-portion of meristem tissue/PO0020149-quiescent center/PO0000258-root cortex/PO0005059-root endodermis/PO0006036-root epidermis/PO0006307-root procambium/PO0000262-trichoblast/PO0005352-xylem	Ribosomal protein S5 domain 2-like superfamily protein
CsTGY01G0002296	1	2.29053473336434e-32	-1.03043	0.344	0.748	6.36447981012617e-28	0.944855457200889	0.410657738487857	0.629086028011401	0.964555653517391	0.633097275599047	0.752556295377661	0.796996987801757	0.55378906733819	0.595628812292568	AT5G63710	AT5G63710	PO0000071-companion cell/PO0005417-phloem/PO0020124-root stele	Leucine-rich repeat protein kinase family protein
CsTGY04G0001769	1	4.21286588992375e-12	-1.03075	0.328	0.573	1.17058691617421e-07	0.361623123916135	0.621255915808942	1.4256438890545	2.20543050070516	2.32596530844006	0.374323462892949	0.13466657227753	0.128747690459741	0.125007187136924	AT1G34420	--	--	--
CsTGY12G0001132	1	4.56831960554351e-30	-1.03148	0.446	0.817	1.26935328559632e-25	1.1961522536622	0.742450477810727	0.847694279540896	0.373611568556679	0.931467286704173	1.37423821687289	1.45127634974455	1.30963637631618	1.94324584586297	AT5G25450	AT5G25450	PO0000071-companion cell/PO0009009-plant embryo	Cytochrome bd ubiquinol oxidase, 14kDa subunit
CsTGY06G0000262	1	6.073463967049e-17	-1.03154	0.484	0.764	1.68757269788424e-12	0.768805658827019	0.846233199123525	1.06531411408549	2.6507340947875	1.66902487194032	0.559163837686121	0.452363256110191	0.713137799850957	0.650928864506156	AT1G70580	AOAT2	PO0000258-root cortex/PO0005059-root endodermis/PO0009010-seed	alanine-2-oxoglutarate aminotransferase 2
CsTGY08G0001524	1	4.63415173772928e-37	-1.03186	0.699	0.947	1.28764540184546e-32	2.03713526510125	1.56317749909085	2.34217644166811	1.32323985845388	1.53072257636459	2.94191266678374	1.85182609411779	2.17850058215623	2.01225894889459	AT4G04470	PMP22	PO0025230-columella/PO0000258-root cortex/PO0000262-trichoblast	Peroxisomal membrane 22 kDa (Mpv17/PMP22) family protein
CsTGY03G0001075	1	1.71948245203599e-38	-1.03228	0.806	0.972	4.77775394122719e-34	2.50926140515097	2.03694741526323	2.16689447068913	1.77263367510718	2.28674095697401	3.13948062686262	2.59604029623231	2.77584840322223	3.06789514506229	AT5G26751	SK 11	PO0025230-columella/PO0020149-quiescent center	shaggy-related kinase 11
CsTGY04G0002842	1	1.1549150591895e-35	-1.0323	0.522	0.864	3.20904698346395e-31	1.70267728935012	0.735977567463353	1.19720633590312	0.503178190752877	0.644587508247375	1.59010497466385	1.80165193749256	0.977005209124883	1.20437284593519	AT3G09890	AT3G09890	PO0009013-portion of meristem tissue/PO0020149-quiescent center/PO0006036-root epidermis/PO0005352-xylem	Ankyrin repeat family protein
CsTGY07G0000412	1	3.35407205203035e-23	-1.03239	0.694	0.881	9.31962460377152e-19	1.18203526925854	1.35500512098673	1.6670637166197	2.81987673844289	1.83299784165658	1.17832876162635	1.27787802848796	1.25149291417605	1.0210525385172	AT5G54770	THI1	PO0025230-columella/PO0005645-leaf mesophyll	thiazole biosynthetic enzyme, chloroplast (ARA6) (THI1) (THI4)
CsTGY14G0001217	1	1.21465057275669e-25	-1.03293	0.344	0.734	3.37502808146173e-21	0.788605786772745	0.492483980532744	1.15562845651086	1.52961519401489	0.646462166002954	0.8342635618139	0.507733120503104	0.486115355541703	0.428819716595017	AT1G12250	AT1G12250	PO0005645-leaf mesophyll/PO0000258-root cortex	Pentapeptide repeat-containing protein
CsTGY04G0002203	1	1.45447403361324e-32	-1.03356	0.247	0.686	4.04140154979774e-28	0.927788690072816	0.222632984940568	1.07198769047781	0.76861350887182	0.527415126731528	0.694070831926739	0.81294821406127	0.0923210194511189	0.149551762532712	AT1G06950	TIC110	PO0025230-columella/PO0020149-quiescent center	translocon at the inner envelope membrane of chloroplasts 110
CsTGY10G0001655	1	1.83719545803408e-18	-1.03384	0.887	0.961	5.10483129969348e-14	2.40387240142198	2.88061042034123	3.15324792517891	4.83940826490278	3.0581520290076	2.04726990197606	1.30908891141968	2.21161324635614	1.92957330283975	AT5G02120	OHP	PO0005645-leaf mesophyll	one helix protein
CsTGY03G0000369	1	5.40494557266374e-09	-1.03431	0.522	0.678	0.000150181817682035	0.457196290002569	1.13433749203562	0.962227302145886	3.08765073997211	3.86902312392945	0.397638001210199	0.336649315063183	0.469170870620202	0.532553181766845	AT4G37260	MYB73	PO0020131-lateral root cap/PO0000263-non-hair root epidermal cell/PO0006203-pericycle/PO0005417-phloem/PO0006036-root epidermis/PO0006307-root procambium/PO0000262-trichoblast/PO0005352-xylem	myb domain protein 73
CsTGY03G0000296	1	2.89948706354132e-34	-1.03435	0.452	0.834	8.05651475475592e-30	1.17943713301196	0.751125087630514	0.998103114591626	0.675662932375151	0.880143710930626	1.17631387381609	1.33298879051916	1.01032627617566	1.1595426818093	AT4G34412	AT4G34412	PO0020094-plant egg cell/PO0009013-portion of meristem tissue/PO0020149-quiescent center/PO0005059-root endodermis/PO0006036-root epidermis/PO0000262-trichoblast/PO0005352-xylem	EKC/KEOPS complex subunit tprkb-like protein
CsTGY11G0002231	1	1.32788934903011e-39	-1.03466	0.28	0.763	3.68967334521506e-35	1.13287015105301	0.303556417990286	0.933008514300359	0.534614774941413	0.573233833676006	1.01080623092034	1.14087041658569	0.42467754388052	0.335434974109531	AT2G17200	--	--	--
CsTGY01G0002178	1	9.62929342114416e-39	-1.0349	0.366	0.797	2.67559546999912e-34	1.10726175139861	0.471066952383744	0.911867539801287	0.585302660063997	0.476524733821548	1.12380537584611	1.39788743362028	0.595787192572538	0.727698362837555	AT4G39880	AT4G39880	PO0000263-non-hair root epidermal cell/PO0009013-portion of meristem tissue/PO0000258-root cortex/PO0005059-root endodermis/PO0006036-root epidermis/PO0000262-trichoblast	Ribosomal protein L23/L15e family protein
CsTGY10G0002483	1	1.28795619403241e-25	-1.03493	0.559	0.829	3.57871508073844e-21	1.05600116886957	0.845595754983475	0.653004750277988	1.15417066718008	1.21041587619005	0.96851574187908	1.20321572827984	1.53771199405257	2.01311426511964	AT2G37270	RPS5B	PO0025230-columella/PO0005645-leaf mesophyll/PO0000263-non-hair root epidermal cell/PO0006203-pericycle/PO0005417-phloem/PO0020094-plant egg cell/PO0009013-portion of meristem tissue/PO0020149-quiescent center/PO0000258-root cortex/PO0005059-root endodermis/PO0006036-root epidermis/PO0006307-root procambium/PO0000262-trichoblast/PO0005352-xylem	ribosomal protein 5B
CsTGY06G0001370	1	3.18130666658746e-28	-1.03538	0.473	0.822	8.83957870377993e-24	1.11363127933632	0.736106248334952	1.08958025901677	1.67903387463081	1.5513800679885	0.577823258427397	1.02790308042085	0.811115553092115	0.538039925372129	AT5G25220	--	--	--
CsTGY01G0000857	1	3.05413396991107e-34	-1.03588	0.167	0.657	8.48621664879491e-30	1.18206847180931	0.189986369322455	0.572441630829987	0.386347028588618	0.345822780172035	0.523400817546612	1.58674297599861	0.183137268947891	0.228970599505564	AT5G20420	--	--	--
CsTGY08G0001735	1	7.98878560069172e-12	-1.03596	0.387	0.623	2.2197639670082e-07	0.336369573674279	0.655295328977309	0.336813999173386	2.59442643272382	1.44694587654885	0.328952318040424	0.36792810030232	1.02047538748869	0.524917873652823	AT1G11260	STP1	PO0025230-columella/PO0020132-columella root cap cell/PO0020131-lateral root cap/PO0006203-pericycle/PO0020149-quiescent center/PO0000258-root cortex/PO0005059-root endodermis/PO0006036-root epidermis/PO0006085-root meristem/PO0000262-trichoblast	sugar transporter 1
CsTGY03G0000042	1	7.75615557176084e-22	-1.03619	0.71	0.914	2.15512538716947e-17	1.31952166340582	1.47987370887072	1.51766845617117	2.73289743165336	1.77674410957152	1.17047292060912	1.23724451134723	1.88201171672872	1.64538431644455	AT2G21170	TIM	PO0020131-lateral root cap/PO0005645-leaf mesophyll/PO0006203-pericycle/PO0000258-root cortex/PO0005059-root endodermis/PO0000262-trichoblast	triosephosphate isomerase
CsTGY04G0000409	1	2.19501693083503e-37	-1.03643	0.247	0.724	6.0990740440182e-33	0.904014074878809	0.236229713260859	0.939579751178398	0.737695404245913	0.632276492056274	0.853891989723457	0.937733371962378	0.192474944961562	0.29519249456678	AT5G36210	AT5G36210	PO0020149-quiescent center	alpha/beta-Hydrolases superfamily protein
CsTGY02G0000619	1	1.87975589183436e-20	-1.03676	0.387	0.733	5.22308972105095e-16	0.735856491160911	0.631729408527531	1.19378998979987	2.08793329819853	1.14093918257975	0.712228635714591	0.432636193853224	0.54517615727682	0.284357733366995	AT4G36910	LEJ2	PO0025230-columella/PO0000071-companion cell/PO0020094-plant egg cell	Cystathionine beta-synthase (CBS) family protein
CsTGY10G0000919	1	1.67788744141056e-29	-1.03737	0.64	0.879	4.66217804470339e-25	1.47283013535465	1.01480858804995	1.05943486271958	0.805566865233615	1.17966393543225	1.51261	2.10265741042022	1.37512220892664	2.04205537061413	AT5G58590	RANBP1	PO0025230-columella/PO0000071-companion cell/PO0000293-guard cell/PO0020131-lateral root cap/PO0006203-pericycle/PO0005417-phloem/PO0009013-portion of meristem tissue/PO0020149-quiescent center/PO0000258-root cortex/PO0005059-root endodermis/PO0006036-root epidermis/PO0000262-trichoblast/PO0005352-xylem	RAN binding protein 1
CsTGY01G0001264	1	1.01976925094456e-25	-1.03863	0.065	0.479	2.83353084067456e-21	1.30140020469209	0.0667111429862882	0.762432015817854	0.149982185648107	0.117358979851447	0.62965005397247	1.20774572857955	0	0.018227737645702	AT5G51750	--	--	--
CsTGY11G0001132	1	2.1173672871551e-11	-1.03902	0.823	0.899	5.88331674408917e-07	1.17249710531979	2.81306824352668	4.44915859713825	5.60560667855275	5.36893582564604	1.7883121046939	0.787862539027963	1.51400278491293	1.57690276097132	AT2G30020	AT2G30020	PO0025230-columella/PO0020131-lateral root cap/PO0005645-leaf mesophyll/PO0000263-non-hair root epidermal cell/PO0020094-plant egg cell/PO0006036-root epidermis/PO0000262-trichoblast	Protein phosphatase 2C family protein
CsTGY10G0002498	1	7.31155931518528e-36	-1.03909	0.554	0.89	2.03158987131738e-31	1.41538809860236	0.927826334097317	1.25391883662055	1.39157910589231	1.59993134583375	1.48413067981689	1.59770217239705	0.877172642024874	0.805851068206113	AT3G03940	AT3G03940	PO0020090-embryo sac central cell	Protein kinase family protein
CsTGY14G0002503	1	1.10748885273239e-30	-1.03911	0.199	0.646	3.07726852620223e-26	1.19148260613723	0.196225937824206	0.786020503066204	0.0857798940482453	0.376466304499772	0.886002912776139	1.26526444342754	0.329383027434528	0.613529829897484	AT5G03910	--	--	--
CsTGY02G0001940	1	2.40277349627844e-25	-1.03965	0.527	0.828	6.67634643675928e-21	1.00167576544152	0.795999071259512	1.45312300418518	1.95977715251252	0.980958782751696	1.01829728436482	0.843928391705596	0.880419726896974	0.506104055786766	AT1G80480	--	--	--
CsTGY02G0001249	1	2.52981318399922e-30	-1.03997	0.258	0.676	7.02933891306023e-26	1.04129279529768	0.257760144237203	0.81891329457369	0.134542936469908	0.238186088012098	1.2573794523076	1.63821773397086	0.555081523505063	0.701886994942896	AT1G75290	AT1G75290	PO0000071-companion cell/PO0005417-phloem/PO0006077-protophloem	NAD(P)-binding Rossmann-fold superfamily protein
CsTGY02G0002669	1	4.00590879458196e-38	-1.04016	0.237	0.748	1.11308181766254e-33	1.02097280247912	0.284678167083208	0.786606760379039	0.443774320693842	0.607546268074814	0.908011779806628	1.06168231363145	0.579676442047321	0.701848648418902	AT5G57860	--	--	--
CsTGY02G0001244	1	3.45855461054414e-39	-1.04022	0.231	0.72	9.60993984085796e-35	1.06961428296219	0.223880658461031	0.758899956844684	0.414879648170142	0.473621481356078	0.828754087529515	1.07515574313788	0.341257112348716	0.366174356320606	AT1G18450	ARP4	PO0025230-columella/PO0020149-quiescent center/PO0005059-root endodermis/PO0006036-root epidermis/PO0000262-trichoblast	actin-related protein 4
CsTGY14G0001393	1	3.4796979238558e-37	-1.04057	0.156	0.676	9.66868865122573e-33	1.01747023916907	0.195025024839907	0.651100435932764	0.277924783416849	0.269045281962446	0.88971049771838	1.39238610201763	0.24571912601216	0.354067100957985	AT1G63470	AT1G63470	PO0020149-quiescent center/PO0005352-xylem	AT hook motif DNA-binding family protein
CsTGY04G0002989	1	6.29933644703586e-35	-1.04057	0.376	0.774	1.75033362517338e-30	0.959768988792094	0.438168441674567	1.24085034963547	0.857412076818071	0.780849519817034	0.619988850596932	0.993708878178016	0.757288128499566	0.368580555790286	AT2G37260	TTG2	PO0009089-endosperm/PO0020024-endothelium/PO0000263-non-hair root epidermal cell/PO0020123-root cap/PO0006036-root epidermis/PO0009088-seed coat/PO0009010-seed/PO0000282-trichome	WRKY family transcription factor family protein
CsTGY05G0002813	1	2.71798724025154e-10	-1.04066	0.581	0.737	7.55219934576293e-06	0.543053056253279	1.31181875463231	1.55926091864918	3.28768211097537	4.06610740758463	0.557120359743159	0.413025828727539	0.452047632708194	0.718601179718195	AT1G02500	SAM1	PO0025073-branch/PO0025230-columella/PO0020131-lateral root cap/PO0020121-lateral root/PO0000263-non-hair root epidermal cell/PO0006203-pericycle/PO0005417-phloem/PO0020149-quiescent center/PO0000258-root cortex/PO0005059-root endodermis/PO0006036-root epidermis/PO0006307-root procambium/PO0020124-root stele/PO0000262-trichoblast/PO0005352-xylem	S-adenosylmethionine synthetase 1
CsTGY13G0001819	1	1.55857875969252e-37	-1.04066	0.312	0.77	4.33066694168163e-33	1.15228066097223	0.353440760793501	0.999000430190486	0.527983742403028	0.411747542962534	1.27556909760936	1.05002996995563	0.538502799863374	0.481066870314923	AT2G15290	--	--	--
CsTGY06G0001305	1	1.00974163421041e-37	-1.04105	0.753	0.924	2.80566810481705e-33	2.16611750194954	1.65224753230971	1.78042812533639	1.28710658769193	1.40155088529164	2.08244252901674	2.39915247184369	1.90858202391477	1.87856657713088	AT5G20180	AT5G20180	PO0005645-leaf mesophyll/PO0006203-pericycle/PO0020094-plant egg cell/PO0009013-portion of meristem tissue/PO0000258-root cortex/PO0005059-root endodermis/PO0006036-root epidermis/PO0006307-root procambium/PO0000262-trichoblast	Ribosomal protein L36
CsTGY02G0000893	1	6.36881980360689e-35	-1.04113	0.677	0.911	1.76964027063021e-30	1.91276697901693	1.22421117585719	1.73099423482935	0.828693699364681	1.01283240714144	2.16650003475311	1.96537997936841	1.93816	2.13247029395604	AT5G66140	--	--	--
CsTGY12G0000070	1	5.1347088773952e-12	-1.04175	0.263	0.508	1.42673020867303e-07	0.260153546403358	0.513493541640214	0.509375242645479	2.07700463377516	1.74172729858193	0.257753819765448	0.128248193728148	0.196589126850408	0.184337354705312	AT3G19970	--	--	--
CsTGY12G0000107	1	3.20112799931924e-42	-1.04207	0.909	0.979	8.89465425890844e-38	3.6451681327351	3.08297188850489	3.66724099936827	2.1094805351186	2.70911	4.5807976141534	3.65019933010302	3.55363567101366	3.79820481964524	AT5G08290	YLS8	PO0005645-leaf mesophyll/PO0005352-xylem	mRNA splicing factor, thioredoxin-like U5 snRNP
CsTGY14G0001666	1	3.35878603272057e-35	-1.04215	0.312	0.761	9.33272287051737e-31	1.06400824805786	0.420973891377684	0.765162554761224	0.7292096300361	0.622172061361855	0.970726397484959	1.17123795729219	0.481097543243231	0.466045533907016	AT5G20510	--	--	--
CsTGY09G0000858	1	2.43309494231441e-35	-1.04237	0.36	0.786	6.76059760671481e-31	1.2183145072375	0.446734585148361	0.796350697737549	0.46258205447554	0.628716830939674	1.10873837518834	1.46331546350155	0.722271040635478	0.942790539665784	AT4G13720	AT4G13720	PO0000263-non-hair root epidermal cell/PO0006203-pericycle/PO0009013-portion of meristem tissue/PO0020149-quiescent center/PO0005059-root endodermis/PO0006036-root epidermis/PO0000262-trichoblast/PO0005352-xylem	Inosine triphosphate pyrophosphatase family protein
CsTGY09G0000240	1	5.43147281500315e-34	-1.04304	0.554	0.863	1.50918903637678e-29	1.39742454858166	0.854843102200718	1.34748982284734	1.60742290066686	1.70170092883098	0.960929922808609	1.10263704794192	1.06274165886505	0.660639	AT3G06860	MFP2	PO0025230-columella/PO0000293-guard cell/PO0009010-seed	multifunctional protein 2
CsTGY13G0002086	1	1.33102346237108e-42	-1.04338	0.962	0.997	3.69838179254429e-38	8.56260599862371	7.08561651051168	6.54775989588096	4.67878987105678	5.85002718254649	8.33897339746177	8.8167027122371	7.73169	7.14417236839386	AT5G64350	FKBP12	PO0020131-lateral root cap/PO0005645-leaf mesophyll/PO0006203-pericycle/PO0005417-phloem/PO0020094-plant egg cell/PO0020149-quiescent center/PO0005059-root endodermis	FK506-binding protein 12
CsTGY13G0000920	1	5.06188958912575e-32	-1.04437	0.317	0.753	1.40649664123448e-27	1.14176574951155	0.50952084710196	1.28926020133761	0.979338421395257	1.13962037542791	1.44766481069062	1.09128039476428	0.132546117787963	0.255098713710756	AT5G60680	AT5G60680	PO0025073-branch/PO0000263-non-hair root epidermal cell/PO0006203-pericycle/PO0005417-phloem/PO0000258-root cortex/PO0006036-root epidermis/PO0006307-root procambium	transcription initiation factor TFIID subunit (Protein of unknown function, DUF584)
CsTGY04G0000507	1	2.63891200846741e-31	-1.04493	0.296	0.733	7.33248090672754e-27	0.69740157832331	0.36682577307721	0.758048104519486	1.22420411568622	1.08013938035285	0.726407437638577	0.684969347386431	0.383521726616977	0.495163055414567	AT5G42940	--	--	--
CsTGY04G0001834	1	3.69749671292253e-35	-1.04501	0.71	0.926	1.02738643665265e-30	1.87435263779419	1.39284289741477	1.7478414419522	1.26006254045048	1.35649603209148	2.05252686437981	2.12169050110517	1.75313382184147	1.95514669603525	AT3G18820	RAB7B	PO0025073-branch/PO0025230-columella/PO0020131-lateral root cap/PO0000263-non-hair root epidermal cell/PO0006203-pericycle/PO0005417-phloem/PO0020149-quiescent center/PO0000258-root cortex/PO0005059-root endodermis/PO0006036-root epidermis/PO0020124-root stele/PO0000262-trichoblast	RAB GTPase homolog G3F
CsTGY05G0002091	1	2.65461980152917e-36	-1.04572	0.124	0.649	7.37612658052896e-32	0.994355458982671	0.111436224119617	0.524151713986385	0.352854154479826	0.528800346040053	0.710238212949571	1.30769274315679	0.188469447268501	0.151897818845635	AT3G23990	HSP60	PO0025230-columella/PO0000263-non-hair root epidermal cell/PO0006203-pericycle/PO0005417-phloem/PO0020094-plant egg cell/PO0009013-portion of meristem tissue/PO0020149-quiescent center/PO0005059-root endodermis/PO0006036-root epidermis/PO0006307-root procambium/PO0000262-trichoblast/PO0005352-xylem	heat shock protein 60
CsTGY06G0000299	1	9.99627205964302e-30	-1.04587	0.957	0.993	2.77756415449241e-25	3.70457156800243	4.68109112526992	3.86688007452336	2.80197593398025	3.65653007338257	4.51992215141673	4.41819887412393	7.40122063716119	8.9603181017268	AT3G62290	ARFA1E	PO0025230-columella/PO0020131-lateral root cap/PO0000263-non-hair root epidermal cell/PO0020149-quiescent center/PO0000258-root cortex/PO0000256-root hair cell/PO0000262-trichoblast	ADP-ribosylation factor A1E
CsTGY06G0001309	1	1.7317084516168e-16	-1.04606	0.027	0.322	4.81172510366245e-12	0.213068318973953	0.0227578888634103	0.536455893432706	0.0854861209911238	0.687019744523789	2.86174118939779	0.308445617727905	0.00448336000932539	0.0107384037268199	AT2G26580	YAB5	PO0000071-companion cell/PO0000001-plant embryo proper	plant-specific transcription factor YABBY family protein
CsTGY06G0001377	1	5.64550887453688e-33	-1.04613	0.699	0.924	1.56866109587882e-28	1.95134919948698	1.4721133989858	1.50984350506833	1.06793548564007	1.49078764245309	1.80708887607529	2.31686434280228	1.71741488000041	2.76355950553858	AT3G48930	EMB1080	PO0025230-columella/PO0020131-lateral root cap/PO0005645-leaf mesophyll/PO0000263-non-hair root epidermal cell/PO0006203-pericycle/PO0005417-phloem/PO0009013-portion of meristem tissue/PO0020149-quiescent center/PO0020123-root cap/PO0000258-root cortex/PO0005059-root endodermis/PO0006036-root epidermis/PO0006307-root procambium/PO0000262-trichoblast/PO0005352-xylem	Nucleic acid-binding, OB-fold-like protein
CsTGY09G0000468	1	3.48625869667785e-39	-1.04627	0.371	0.805	9.68691841458906e-35	1.28979561338423	0.408486559849426	1.12455830241956	0.664906732529171	0.74730067729336	1.12572679622114	1.07929581852738	0.41438072451641	0.753772418041451	AT3G04910	WNK1	PO0005417-phloem/PO0000258-root cortex/PO0005059-root endodermis/PO0006036-root epidermis	with no lysine (K) kinase 1
CsTGY08G0001425	1	1.36037967653488e-14	-1.04638	0.344	0.575	3.77995096921983e-10	1.70021959931237	0.44537780523738	0.627876221333573	0.0231240333762285	0.114063140911179	0.761682239382701	1.81991691744159	0.552888710087186	1.95034725794032	AT3G26040	--	--	--
CsTGY09G0002248	1	3.69862923038379e-32	-1.04644	0.699	0.922	1.02770111795444e-27	2.04492376267351	1.44909636240619	1.57696	0.656842228593549	1.19574718633583	2.10808079177925	2.74461099083163	2.5665061036524	2.42536769934146	AT5G65430	GRF8	PO0025073-branch/PO0025230-columella/PO0020131-lateral root cap/PO0020121-lateral root/PO0000263-non-hair root epidermal cell/PO0006203-pericycle/PO0005417-phloem/PO0020094-plant egg cell/PO0020149-quiescent center/PO0000258-root cortex/PO0005059-root endodermis/PO0006036-root epidermis/PO0006307-root procambium/PO0020124-root stele/PO0005352-xylem	general regulatory factor 8
CsTGY04G0002606	1	2.52188676792816e-29	-1.04687	0.64	0.877	7.00731457336517e-25	1.39839079622676	1.22338559392154	1.03132197241556	0.82929985859339	1.43679786416628	1.38680758964234	1.77227730725631	1.75822348117879	2.76841980867259	AT5G02960	AT5G02960	PO0025230-columella/PO0005645-leaf mesophyll/PO0000263-non-hair root epidermal cell/PO0006203-pericycle/PO0005417-phloem/PO0020094-plant egg cell/PO0009013-portion of meristem tissue/PO0020149-quiescent center/PO0020123-root cap/PO0005059-root endodermis/PO0006036-root epidermis/PO0006307-root procambium/PO0020124-root stele/PO0000262-trichoblast/PO0005352-xylem	Ribosomal protein S12/S23 family protein
CsTGY15G0001395	1	2.75541555445779e-21	-1.04708	0.909	0.984	7.65619765961643e-17	3.95284498930339	4.43447998978766	6.56638634200834	6.87199955940529	3.25164613250855	3.87597320205964	1.94003729639911	4.59187259579616	2.42285517580755	AT3G47470	LHCA4	PO0025230-columella/PO0009009-plant embryo/PO0020149-quiescent center/PO0000258-root cortex/PO0006036-root epidermis	light-harvesting chlorophyll-protein complex I subunit A4
CsTGY01G0000091	1	2.34373320794998e-36	-1.04715	0.36	0.808	6.5122970916098e-32	1.17953155750431	0.469035441382277	0.857598408143565	0.902767841686758	0.791472964750338	0.918175112675389	1.14987097475005	0.707846690249554	0.493581748812783	--	--	--	--
CsTGY08G0000196	1	3.13124921688514e-29	-1.04739	0.747	0.937	8.70048907403706e-25	1.86931005734742	1.53049479109278	2.74770616812047	2.5338609050253	2.16092336965458	1.92089145774892	1.23365237721811	1.20981385109729	1.32827330403179	AT1G11840	GLX1	PO0020131-lateral root cap/PO0000263-non-hair root epidermal cell/PO0006203-pericycle/PO0005417-phloem/PO0020149-quiescent center/PO0000258-root cortex/PO0006036-root epidermis/PO0006307-root procambium/PO0020124-root stele/PO0000262-trichoblast	glyoxalase/bleomycin resistance protein/dioxygenase superfamily protein
CsTGY04G0002933	1	1.08017774340548e-30	-1.04769	0.624	0.9	3.00138187782648e-26	2.60855701212998	1.30894747580841	3.32754663209596	0.567027000838521	1.12430905333414	2.1786709785751	0.867515408376382	2.29776451054736	1.90583108466552	--	--	--	--
CsTGY05G0001754	1	2.60511790962024e-32	-1.04797	0.452	0.823	7.2385806236708e-28	1.32893496779463	0.679129022944224	1.07831981867393	1.37265808905445	1.38396541845071	1.09389216840504	1.19314236646358	0.366621120447263	0.42424949186444	AT1G74040	IMS1	PO0005352-xylem	2-isopropylmalate synthase 1
CsTGY07G0001950	1	2.51226814854543e-32	-1.04832	0.484	0.843	6.98058827754833e-28	1.15806749821567	0.750702441791504	1.22467159012889	1.60926712173516	1.26793099355514	0.967574596962893	1.27916817601651	0.656583406152997	0.681103996550379	AT5G02810	PRR7	PO0025230-columella/PO0020090-embryo sac central cell	pseudo-response regulator 7
CsTGY03G0000899	1	5.50410428085222e-33	-1.04845	0.07	0.566	1.5293704154776e-28	1.24722257062418	0.0695276555495631	0.725720284936156	0.0962952800675724	0.366011771701184	0.772969857373632	1.10948348812002	0.0620057086816382	0.0934090560731212	AT5G49160	MET1	PO0009013-portion of meristem tissue/PO0005059-root endodermis/PO0006085-root meristem/PO0005352-xylem	methyltransferase 1
CsTGY09G0002781	1	3.0131335775852e-38	-1.04851	0.199	0.71	8.37229295867824e-34	1.11984637759374	0.244083306369999	0.894760667747848	0.228340396610642	0.38615146292724	1.05666593329647	1.26556966439747	0.341907777331869	0.445381771147326	AT1G19990	AT1G19990	PO0020090-embryo sac central cell/PO0020149-quiescent center	nucleolin
CsTGY10G0000573	1	5.06969264130487e-26	-1.04957	0.683	0.907	1.40866479731297e-21	1.81086822517743	1.50455303624469	1.72073316199991	2.72352	2.07537125908551	1.02523008240595	1.67816162641085	1.95307209047319	0.89401803890104	AT1G68300	AT1G68300	PO0000263-non-hair root epidermal cell/PO0000256-root hair cell/PO0000262-trichoblast	Adenine nucleotide alpha hydrolases-like superfamily protein
CsTGY06G0000423	1	1.21036487111529e-32	-1.05002	0.941	0.997	3.36311983088095e-28	4.58483111345986	4.86337974827333	3.7112026370711	3.18510805181975	4.35818930827509	4.71467108309193	5.32784255904361	7.43910371826288	8.30140584184884	AT5G39850	AT5G39850	PO0025230-columella/PO0020131-lateral root cap/PO0006203-pericycle/PO0005417-phloem/PO0009013-portion of meristem tissue/PO0020149-quiescent center/PO0000258-root cortex/PO0005059-root endodermis/PO0006036-root epidermis/PO0006307-root procambium/PO0000262-trichoblast/PO0005352-xylem	Ribosomal protein S4
CsTGY08G0002279	1	4.48246160206739e-38	-1.05025	0.446	0.844	1.24549678075044e-33	1.19287803325269	0.607344159418692	1.05851039433605	0.901554143434768	1.10568436481237	1.14643901842585	1.46330202461173	0.723481818188607	0.902235359622961	AT1G30580	AT1G30580	PO0020131-lateral root cap/PO0006203-pericycle/PO0005417-phloem/PO0009013-portion of meristem tissue/PO0020149-quiescent center/PO0005059-root endodermis/PO0006036-root epidermis/PO0006307-root procambium/PO0000262-trichoblast/PO0005352-xylem	GTP binding protein
CsTGY05G0000171	1	1.82761721578411e-38	-1.05027	0.661	0.932	5.07821719577772e-34	1.8617942337062	1.16705231269263	1.43087186096466	1.07273797219926	1.72997767636095	1.56106612464309	2.21391065044658	1.74425197264845	1.72181460134971	AT1G09780	iPGAM1	PO0000263-non-hair root epidermal cell/PO0020149-quiescent center/PO0000258-root cortex/PO0006036-root epidermis/PO0000256-root hair cell/PO0000262-trichoblast	Phosphoglycerate mutase, 2,3-bisphosphoglycerate-independent
CsTGY12G0002051	1	6.01607380713371e-33	-1.05028	0.817	0.958	1.67162626805017e-28	2.40151248179113	2.12895038837782	2.27538324437702	1.17106023703665	1.63618909826191	3.34434523596465	3.06349951541855	2.9470534313352	4.13431974872071	AT2G46170	AT2G46170	PO0020131-lateral root cap/PO0000258-root cortex/PO0005059-root endodermis/PO0000256-root hair cell/PO0000262-trichoblast	Reticulon family protein
CsTGY15G0000997	1	1.22342240086645e-27	-1.05069	0.258	0.677	3.39940148304753e-23	0.583657381387902	0.311192669839104	0.724883105407567	1.50235355569245	1.14134730732769	0.382936589277663	0.586213167129139	0.280816852576713	0.221296889269362	AT3G48560	CSR1	PO0025230-columella/PO0020090-embryo sac central cell/PO0020131-lateral root cap/PO0005645-leaf mesophyll/PO0006203-pericycle/PO0005417-phloem/PO0009013-portion of meristem tissue/PO0020149-quiescent center/PO0000258-root cortex/PO0005059-root endodermis/PO0006036-root epidermis/PO0006307-root procambium/PO0000262-trichoblast/PO0005352-xylem	chlorsulfuron/imidazolinone resistant 1
CsTGY01G0002884	1	3.20006848040232e-32	-1.05078	0.79	0.944	8.8917102796459e-28	2.23102013158747	1.85103269114119	1.63204904987359	1.25707170541233	1.32714105000437	2.55316032609552	2.44980667194715	3.0580925478704	3.29733451304276	AT5G67590	FRO1	PO0005645-leaf mesophyll/PO0000263-non-hair root epidermal cell/PO0020149-quiescent center/PO0005059-root endodermis/PO0000262-trichoblast	NADH-ubiquinone oxidoreductase-like protein
CsTGY10G0001087	1	4.67700990949752e-38	-1.05087	0.495	0.873	1.29955397345298e-33	1.39051498727611	0.765562180459454	1.34259773096555	1.15246651810589	1.09287203275646	1.40709227534596	1.59364250327734	0.973533664672885	0.825876475569147	AT4G32520	SHM3	PO0025230-columella/PO0006203-pericycle/PO0009013-portion of meristem tissue/PO0020149-quiescent center/PO0005059-root endodermis/PO0006036-root epidermis/PO0000262-trichoblast	serine hydroxymethyltransferase 3
CsTGY05G0002643	1	1.00167336533581e-40	-1.05098	0.995	0.999	2.78324961292207e-36	9.88994759488975	10.4172701164241	8.09599480751302	5.81018953160109	7.16033558619947	11.6207248779197	11.8179404558492	19.7620230116502	14.6896031930771	AT3G16640	TCTP	PO0025230-columella/PO0020131-lateral root cap/PO0005645-leaf mesophyll/PO0000263-non-hair root epidermal cell/PO0006203-pericycle/PO0009013-portion of meristem tissue/PO0020149-quiescent center/PO0000258-root cortex/PO0005059-root endodermis/PO0006036-root epidermis/PO0000256-root hair cell/PO0006307-root procambium/PO0020124-root stele/PO0000262-trichoblast/PO0005352-xylem	translationally controlled tumor protein
CsTGY01G0003332	1	4.75119759998545e-19	-1.05115	0.301	0.601	1.32016776513196e-14	0.593006701242296	0.39165884118994	0.713736575939829	0.0799307713285482	0.134721650361572	1.66438608620539	0.560633741677258	3.63157399680837	1.19923981327248	AT5G39240	AT5G39240	PO0000263-non-hair root epidermal cell/PO0005059-root endodermis/PO0000262-trichoblast	transcription factor UPBEAT-like protein
CsTGY11G0001525	1	9.10571934128268e-31	-1.05171	0.677	0.912	2.53011517616881e-26	2.36155738014253	1.42743538941972	1.22181296436887	0.478175338605858	0.924483000870342	2.39773639229551	3.25879696337748	2.63809055463343	2.27465116320832	AT5G43970	TOM22-V	PO0020131-lateral root cap/PO0000263-non-hair root epidermal cell/PO0006203-pericycle/PO0005417-phloem/PO0009013-portion of meristem tissue/PO0005059-root endodermis/PO0006036-root epidermis/PO0006307-root procambium/PO0000262-trichoblast/PO0005352-xylem	translocase of outer membrane 22-V
CsTGY12G0000034	1	1.44433399182435e-38	-1.0522	0.484	0.84	4.01322642968314e-34	1.44312968547684	0.62292236481504	1.09069337074983	0.734296532082798	0.825216807536749	1.37237280389608	1.71947999982965	0.736142780550936	0.859357013202827	AT5G63670	SPT42	PO0025230-columella/PO0005645-leaf mesophyll/PO0009013-portion of meristem tissue/PO0020149-quiescent center/PO0000262-trichoblast	SPT4 homolog 2
CsTGY11G0001635	1	5.95490311182255e-38	-1.05265	0.505	0.883	1.65462937865101e-33	1.46156258134107	0.87813989324998	1.33772693115772	0.923825011401232	1.07359190566934	1.52756862933425	1.44807668936872	1.14377374875431	1.14224281090876	AT4G02580	AT4G02580	PO0000263-non-hair root epidermal cell/PO0000262-trichoblast	NADH-ubiquinone oxidoreductase 24 kDa subunit
CsTGY07G0001206	1	2.12650519769011e-41	-1.05282	0.909	0.985	5.90870734230174e-37	3.39831975636287	2.97729166046671	3.43281886515824	2.31928325180836	2.84145160932542	3.62812205175489	3.62811893570144	3.53278769969729	3.85050174503688	AT4G28390	AAC3	PO0005059-root endodermis	ADP/ATP carrier 3
CsTGY08G0002351	1	1.29519322073181e-37	-1.053	0.785	0.965	3.59882388312542e-33	2.14681225456564	2.00796053963211	2.23336368594126	1.61348075866305	1.96481278225836	3.03115215743353	2.27568932992566	3.19561076373891	2.96437517117202	AT1G30630	AT1G30630	PO0020131-lateral root cap/PO0000263-non-hair root epidermal cell/PO0020094-plant egg cell/PO0020149-quiescent center/PO0000258-root cortex/PO0005059-root endodermis/PO0006036-root epidermis/PO0000256-root hair cell/PO0000262-trichoblast/PO0005352-xylem	Coatomer epsilon subunit
CsTGY02G0001524	1	6.24475361578581e-38	-1.053	0.672	0.923	1.73516723968225e-33	1.56466698600625	1.17921542160753	1.79671306925581	1.17236739944454	1.62791858181896	2.03134614518746	1.36469254781657	1.53234463727497	1.84926414917701	AT5G62890	AT5G62890	PO0020131-lateral root cap/PO0005417-phloem/PO0009013-portion of meristem tissue/PO0005059-root endodermis/PO0006307-root procambium/PO0020124-root stele/PO0000262-trichoblast/PO0005352-xylem	Xanthine/uracil permease family protein
CsTGY02G0001404	1	1.63278372030951e-40	-1.05301	0.801	0.961	4.536852845252e-36	2.31202047576217	1.97884824539271	2.13818463893095	1.7483206181474	2.02429936269081	2.81585387006241	2.54230923730169	2.19980149687816	2.24956881439262	AT1G26550	AT1G26550	PO0005417-phloem	FKBP-like peptidyl-prolyl cis-trans isomerase family protein
CsTGY01G0003185	1	4.46576300032925e-40	-1.05405	0.796	0.97	1.24085690727149e-35	2.51540841396998	1.98558211526733	2.20669887037304	2.01142	2.41209343486109	2.50431247347394	2.58717941098307	2.65079782176748	2.29498304752502	AT3G02520	GRF7	PO0020094-plant egg cell/PO0005059-root endodermis	general regulatory factor 7
CsTGY05G0000850	1	1.50946991462946e-36	-1.05466	0.188	0.703	4.19421310478941e-32	0.983012683451572	0.274461614171118	1.10634786111092	0.450449015915021	0.718737586480518	1.12728587798517	0.710157115458151	0.35135896640418	0.378281939232371	--	--	--	--
CsTGY09G0000709	1	1.21076463601483e-23	-1.05469	0.188	0.589	3.36423061763079e-19	0.584840153482626	0.198038485785776	0.505340499809508	1.24540404643387	1.00580264502599	0.298628460021042	0.328481361199279	0.171908011978984	0.319236938866092	AT3G54700	--	--	--
CsTGY03G0002742	1	2.2881535158177e-16	-1.05472	0.823	0.927	6.35786335905107e-12	2.02975883889772	2.32205020961375	2.51625569865155	5.29707452564353	2.98580463070388	1.66371111261138	1.4872179233787	0.923089658375131	0.983505285780857	AT2G45290	AT2G45290	PO0025230-columella/PO0020131-lateral root cap/PO0020121-lateral root/PO0000263-non-hair root epidermal cell/PO0006203-pericycle/PO0005417-phloem/PO0020149-quiescent center/PO0000258-root cortex/PO0006036-root epidermis/PO0006307-root procambium/PO0020124-root stele/PO0006061-stigma epidermis/PO0000262-trichoblast/PO0005352-xylem	Transketolase
CsTGY12G0002074	1	9.1588001344099e-36	-1.05483	0.586	0.889	2.54486420534714e-31	1.62577789297826	0.952171094647096	1.18632456663175	0.859786017024517	1.05625055312661	1.61233084678421	1.68935049968618	1.54979253171439	1.82783122214538	AT1G64520	--	--	--
CsTGY06G0002458	1	7.90433232919296e-39	-1.05488	0.817	0.973	2.19629778098956e-34	2.88903971412789	2.36316734006344	2.26771711793427	1.71586215134505	1.85150454003307	3.40431021297193	3.17889735775901	4.14294320945307	3.45183316804532	AT1G51200	AT1G51200	PO0025230-columella/PO0020131-lateral root cap/PO0005645-leaf mesophyll/PO0020149-quiescent center/PO0000262-trichoblast	A20/AN1-like zinc finger family protein
CsTGY02G0000702	1	3.72704081395292e-11	-1.05496	0.989	0.995	1.03559556056496e-06	6.50062121498538	12.5308468618195	17.4221888947529	21.8960275526397	8.66634336473668	11.3381301886229	2.7436928403015	12.1071601219729	5.9123959390874	AT3G50820	PSBO2	PO0005645-leaf mesophyll/PO0025034-leaf	photosystem II subunit O-2
CsTGY07G0000692	1	7.28441821848166e-33	-1.05512	0.78	0.962	2.02404844618731e-28	2.31168276794215	2.09708730630998	2.77221488057645	3.08304520903723	2.9005344269054	2.2756241803805	2.13065329377661	1.47921512087057	1.64497848987794	AT1G17080	AT1G17080	PO0025230-columella/PO0020090-embryo sac central cell/PO0000263-non-hair root epidermal cell/PO0020149-quiescent center/PO0006036-root epidermis/PO0006307-root procambium/PO0000262-trichoblast/PO0005352-xylem	Ribosomal protein L18ae family
CsTGY11G0001487	1	4.13449574297846e-31	-1.05514	0.167	0.642	1.148810987144e-26	0.615676956694222	0.194602441346051	0.493455112752042	0.87351618321001	1.07509211409877	0.387380480202924	0.383720358746621	0.331950972582917	0.452915869190526	AT2G33150	PKT3	PO0025230-columella/PO0020132-columella root cap cell/PO0020030-cotyledon/PO0000263-non-hair root epidermal cell/PO0005417-phloem/PO0020149-quiescent center/PO0000258-root cortex/PO0006307-root procambium/PO0000262-trichoblast/PO0005352-xylem	peroxisomal 3-ketoacyl-CoA thiolase 3
CsTGY13G0000918	1	2.10789927528297e-35	-1.05524	0.586	0.899	5.85700892630125e-31	1.74109582205853	1.23597537561761	1.14457132479524	0.820295029952543	1.27458913752918	2.01412497069417	2.05025757835231	1.71742712470564	1.94272531803905	AT2G28430	AT2G28430	PO0005645-leaf mesophyll/PO0000262-trichoblast	zinc finger, C3HC4 type family protein
CsTGY06G0002970	1	1.42377966351269e-34	-1.05527	0.505	0.836	3.95611417303635e-30	1.74674736575022	0.728124666809582	1.54939723758028	0.481756713500856	0.656384729356575	1.58703039474698	1.91103304163831	1.01840911831644	1.0529739644615	AT1G11910	APA1	PO0020090-embryo sac central cell/PO0020149-quiescent center/PO0000258-root cortex/PO0000256-root hair cell/PO0000262-trichoblast	aspartic proteinase A1
CsTGY03G0002089	1	3.76522992615387e-32	-1.05541	0.995	1	1.04620678728111e-27	8.54113801728618	14.4279440442203	21.8703846813866	15.1160688354678	14.8126985458131	15.8083201242989	7.8239072907196	12.9324436422087	11.2609895942828	AT3G12630	SAP5	PO0009066-anther/PO0006036-root epidermis/PO0020124-root stele/PO0005352-xylem	A20/AN1-like zinc finger family protein
CsTGY09G0002236	1	3.57262762657698e-11	-1.05568	0.172	0.408	9.9269031232068e-07	0.137763534840967	0.194555945301095	0.411587395447036	1.69849469992137	1.44564412344362	0.103161175751996	0.0807387814595795	0.102836197649093	0.21075975152847	AT4G24380	AT4G24380	PO0025073-branch/PO0025230-columella/PO0020132-columella root cap cell/PO0000263-non-hair root epidermal cell/PO0006203-pericycle/PO0005417-phloem/PO0020149-quiescent center/PO0000258-root cortex/PO0005059-root endodermis/PO0006036-root epidermis/PO0000256-root hair cell/PO0006307-root procambium/PO0020124-root stele/PO0000262-trichoblast/PO0005352-xylem	dihydrofolate reductase
CsTGY08G0001547	1	7.84727777217136e-13	-1.05614	0.113	0.377	2.18044460177553e-08	0.222022075580599	0.12623581429003	0.216430428671406	1.82846787545585	0.521924786119244	0.151172975270369	0.196549171988409	0.0401550591269416	0.0249818530596542	AT4G21990	44289	PO0025073-branch/PO0025230-columella/PO0020132-columella root cap cell/PO0020131-lateral root cap/PO0000263-non-hair root epidermal cell/PO0006203-pericycle/PO0020149-quiescent center/PO0000258-root cortex/PO0006036-root epidermis/PO0000256-root hair cell/PO0000262-trichoblast/PO0005352-xylem	APS reductase 3
CsTGY10G0000092	1	6.62731676252657e-40	-1.05632	0.441	0.858	1.84146623563563e-35	1.50537726643756	0.622903007863768	1.21191552805794	0.769889836184718	0.90947127196979	1.39162799480557	1.72946926612369	0.600155815622061	0.723650971498113	AT1G67325	--	--	--
CsTGY10G0000755	1	6.65128985194481e-35	-1.05632	0.446	0.84	1.84812739826139e-30	1.1190038904139	0.639231116003579	1.25538906151438	1.10322994323829	1.40372931635154	0.816393372812342	0.97331898387774	1.08434765806939	0.983478989628688	AT5G10870	CM2	PO0000256-root hair cell/PO0000262-trichoblast	chorismate mutase 2
CsTGY06G0001135	1	4.48125118420066e-40	-1.05669	0.726	0.932	1.245160454042e-35	1.81347006700334	1.38070222986231	1.74856257620852	1.05102670718996	1.11615318465629	2.27126734326685	2.14176712844103	2.30134187319547	1.92434905547659	AT3G22320	NRPB5	PO0025230-columella/PO0020090-embryo sac central cell/PO0005417-phloem/PO0009013-portion of meristem tissue/PO0020149-quiescent center/PO0005059-root endodermis/PO0006036-root epidermis/PO0006307-root procambium/PO0000262-trichoblast/PO0005352-xylem	Eukaryotic rpb5 RNA polymerase subunit family protein
CsTGY01G0003204	1	1.30290856797667e-34	-1.05717	0.22	0.706	3.62026174697998e-30	0.970910929886146	0.230532672536258	1.04126874976659	0.858337064772911	0.545603040116469	0.764512688639853	0.703514839131177	0.180825100784083	0.19085993382369	AT5G14700	AT5G14700	PO0020131-lateral root cap/PO0006016-leaf epidermis/PO0005645-leaf mesophyll/PO0006203-pericycle	NAD(P)-binding Rossmann-fold superfamily protein
CsTGY04G0000159	1	8.49741810434408e-36	-1.05755	0.93	0.988	2.36109259447305e-31	5.27542821077661	4.68005206397968	4.04536238349857	2.16443321495475	3.03937682047952	6.09750989304556	6.90434643343026	7.07357639792251	6.76809413855526	AT5G42190	AT5G42190	PO0025230-columella/PO0009013-portion of meristem tissue/PO0020149-quiescent center/PO0000258-root cortex/PO0005059-root endodermis/PO0000262-trichoblast/PO0005352-xylem	E3 ubiquitin ligase SCF complex subunit SKP1/ASK1 family protein
CsTGY09G0000005	1	1.59048186515047e-36	-1.0577	0.183	0.694	4.4193129105071e-32	0.674542401284671	0.191190419402682	0.991336806767676	0.886544931070202	0.529625486373521	0.900894789043431	0.482553260662148	0.331647576608345	0.286539953896786	AT4G38460	GGR	PO0020094-plant egg cell/PO0000258-root cortex/PO0005059-root endodermis	geranylgeranyl reductase
CsTGY03G0001165	1	3.43980011010121e-41	-1.05807	0.683	0.933	9.55782858592723e-37	1.94822702499815	1.19886767053272	1.7020660452082	1.09787813590738	1.23603542773533	2.13864115124726	2.16535	1.82376490897383	1.43061425888456	AT3G05700	--	--	--
CsTGY07G0001313	1	9.3351770458177e-29	-1.0583	0.79	0.952	2.59387229395091e-24	2.31974377180787	2.04333715814181	1.46243893529964	1.46383039123158	1.85328485444767	1.84556581331094	2.59607615108334	3.30641474381586	4.37288919758946	AT5G45775	AT5G45775	PO0025230-columella/PO0020131-lateral root cap/PO0005645-leaf mesophyll/PO0000263-non-hair root epidermal cell/PO0006203-pericycle/PO0005417-phloem/PO0009013-portion of meristem tissue/PO0020149-quiescent center/PO0020123-root cap/PO0000258-root cortex/PO0005059-root endodermis/PO0006036-root epidermis/PO0000256-root hair cell/PO0006307-root procambium/PO0000262-trichoblast/PO0005352-xylem	Ribosomal L5P family protein
CsTGY04G0001643	1	5.64500191839232e-21	-1.05906	0.64	0.867	1.56852023304449e-16	1.33931020962473	1.36869478378263	1.82359999319531	3.01941674924239	1.63558352390706	1.30414	0.881358971778053	0.734804476553839	0.711556786769988	AT5G57345	AT5G57345	PO0005645-leaf mesophyll/PO0006203-pericycle	transmembrane protein
CsTGY15G0000123	1	1.97678154626632e-24	-1.05912	0.204	0.608	5.4926852044556e-20	0.574981888268831	0.229839897559418	0.850409973533738	0.831141413472633	0.931802883833225	0.40348770746575	0.202262020757977	0.768405278820632	0.655855629179718	AT1G53903	--	--	--
CsTGY10G0001916	1	9.8361086526528e-33	-1.05965	0.086	0.567	2.73306115022611e-28	1.17665215082151	0.0841722544007924	0.537761399615515	0.0961003693209807	0.181458726244464	0.692028476390653	1.44278770689768	0.109020543745914	0.227829951648457	AT5G53480	AT5G53480	PO0020090-embryo sac central cell	ARM repeat superfamily protein
CsTGY14G0000251	1	1.62905765035873e-37	-1.06043	0.543	0.879	4.52649958728676e-33	1.43130270688847	0.819544852224213	1.36862404078165	0.949717265738304	1.12569516571027	1.29986459682812	1.59246224825989	0.929408733918926	1.12519321411919	AT3G22290	--	--	--
CsTGY01G0000402	1	4.2117911017392e-37	-1.06085	0.806	0.964	1.17028827552925e-32	3.15498885395644	2.39026713800746	2.44054654990031	1.30785540230302	1.95766048396552	3.44109827273765	3.4593576563276	3.63599096660313	3.69439299840826	AT3G01390	VMA10	PO0025230-columella/PO0000263-non-hair root epidermal cell/PO0020149-quiescent center/PO0000258-root cortex/PO0005059-root endodermis/PO0006036-root epidermis/PO0000256-root hair cell/PO0000262-trichoblast	vacuolar membrane ATPase 10
CsTGY01G0000786	1	6.15541614626134e-39	-1.06185	0.618	0.911	1.71034393040018e-34	1.46848350163395	1.04191760365838	1.52317866634397	1.21561400322708	1.41248331305222	1.84267990497136	1.39442485737296	1.52974577707855	1.40240910230502	AT2G40060	CLC2	PO0025073-branch/PO0025230-columella/PO0020131-lateral root cap/PO0000263-non-hair root epidermal cell/PO0005417-phloem/PO0020149-quiescent center/PO0000258-root cortex/PO0005059-root endodermis/PO0006036-root epidermis/PO0020124-root stele/PO0000262-trichoblast/PO0005352-xylem	Clathrin light chain protein
CsTGY04G0003046	1	1.13953238196055e-40	-1.06195	0.747	0.955	3.16630467651559e-36	2.22460410155991	1.63443864013171	2.02869732620329	0.978119498941597	1.34171338519161	2.90468218241358	2.46690698876513	2.27104236983744	2.7129271607077	AT3G53620	PPa4	PO0025073-branch/PO0025230-columella/PO0000071-companion cell/PO0000293-guard cell/PO0006076-metaphloem/PO0000263-non-hair root epidermal cell/PO0006203-pericycle/PO0005417-phloem/PO0006077-protophloem/PO0000258-root cortex/PO0005059-root endodermis/PO0006036-root epidermis/PO0006307-root procambium/PO0020124-root stele/PO0000262-trichoblast/PO0005352-xylem	pyrophosphorylase 4
CsTGY15G0001614	1	2.69360224250566e-34	-1.06265	0.575	0.874	7.48444319102623e-30	1.69066046879587	0.908068836573745	1.20871943421531	0.962157829266369	1.03975412392154	1.34997426330919	1.9909444939065	1.15308035554451	1.44857202467154	AT5G08180	AT5G08180	PO0025230-columella/PO0020090-embryo sac central cell/PO0000263-non-hair root epidermal cell/PO0006203-pericycle/PO0005417-phloem/PO0009013-portion of meristem tissue/PO0020149-quiescent center/PO0000258-root cortex/PO0005059-root endodermis/PO0006036-root epidermis/PO0006307-root procambium/PO0000262-trichoblast/PO0005352-xylem	Ribosomal protein L7Ae/L30e/S12e/Gadd45 family protein
CsTGY03G0000588	1	7.6407900975126e-34	-1.0627	0.952	0.985	2.12306993649485e-29	5.25006453307679	4.53723299872788	4.3390026231119	1.63534948864189	2.1787817743629	5.60723078658074	6.80417225248262	6.39840771666005	5.90839311553456	AT2G23970	AT2G23970	PO0005417-phloem/PO0005352-xylem	Class I glutamine amidotransferase-like superfamily protein
CsTGY01G0003099	1	2.1547769905256e-38	-1.06313	0.237	0.728	5.98726334587444e-34	0.984773572292662	0.324370077638774	0.882689545203697	0.630147569077078	0.77379849995448	0.648317889694033	1.16757	0.288883969762896	0.25499499658183	AT4G36690	ATU2AF65A	PO0020090-embryo sac central cell/PO0020094-plant egg cell/PO0005352-xylem	U2 snRNP auxilliary factor, large subunit, splicing factor
CsTGY02G0000219	1	6.25723057735418e-37	-1.06444	0.554	0.88	1.73863408822363e-32	1.31931273951477	0.902425446469787	1.3686356567608	0.872386443324061	0.964060148631067	1.6567377338216	1.71631053271376	1.46435999109758	1.59309369175118	AT2G30050	AT2G30050	PO0000263-non-hair root epidermal cell/PO0000258-root cortex/PO0005059-root endodermis/PO0000256-root hair cell/PO0000262-trichoblast/PO0005352-xylem	transducin family protein / WD-40 repeat family protein
CsTGY06G0000642	1	4.26789748948147e-35	-1.06477	0.253	0.726	1.18587799642732e-30	0.92888366839406	0.318350979847111	0.795277708764302	0.570169693580205	0.415871586461247	0.68114498112537	0.810008305355268	0.747175464559714	0.777771774151533	AT3G01120	MTO1	PO0020131-lateral root cap/PO0000263-non-hair root epidermal cell/PO0006203-pericycle/PO0005417-phloem/PO0020094-plant egg cell/PO0020149-quiescent center/PO0000258-root cortex/PO0005059-root endodermis/PO0006036-root epidermis/PO0006307-root procambium/PO0020124-root stele/PO0000262-trichoblast	Pyridoxal phosphate (PLP)-dependent transferases superfamily protein
CsTGY11G0002145	1	7.40086685932128e-35	-1.0648	0.554	0.89	2.05640486553101e-30	1.42876640461868	0.913616796420654	1.30109830297207	1.26050996572706	1.12105063788737	1.43693123404156	1.36445124137686	1.50788852534619	1.46823289894608	AT5G19760	AT5G19760	PO0025230-columella/PO0000263-non-hair root epidermal cell/PO0020149-quiescent center/PO0000258-root cortex/PO0000256-root hair cell/PO0006307-root procambium/PO0000262-trichoblast/PO0005352-xylem	Mitochondrial substrate carrier family protein
CsTGY02G0000956	1	4.07993626399508e-38	-1.06489	0.339	0.778	1.13365109031367e-33	1.16316187935217	0.415126165493703	0.799828015863361	0.421061450771344	0.512250038717356	1.11406886365306	1.35136775627034	0.552136692159238	0.853248022401121	AT4G35490	MRPL11	PO0020131-lateral root cap/PO0005417-phloem/PO0009013-portion of meristem tissue/PO0020149-quiescent center/PO0000258-root cortex/PO0005059-root endodermis/PO0006036-root epidermis/PO0006307-root procambium/PO0000262-trichoblast/PO0005352-xylem	mitochondrial ribosomal protein L11
CsTGY12G0001268	1	7.21494092922362e-40	-1.06573	0.543	0.903	2.00474348659408e-35	1.42772348243469	0.879502459321001	1.14943155926595	0.785710591432788	1.25054914207699	1.49653617279375	1.35511932873104	2.06090983505234	1.34531369951152	AT5G25940	AT5G25940	PO0000263-non-hair root epidermal cell/PO0000258-root cortex/PO0005059-root endodermis/PO0000262-trichoblast/PO0005352-xylem	early nodulin-like protein
CsTGY04G0002772	1	1.51903708505936e-36	-1.06591	0.462	0.84	4.22079644454595e-32	1.27656767782185	0.671531917094074	1.12556858836932	0.697543252580245	0.740035162709737	1.42116537900701	1.67376686212045	0.917943485783715	1.21746469490852	AT5G03740	HD2C	PO0025230-columella/PO0005417-phloem/PO0009013-portion of meristem tissue/PO0020149-quiescent center/PO0005059-root endodermis/PO0006036-root epidermis/PO0006307-root procambium/PO0000262-trichoblast/PO0005352-xylem	histone deacetylase 2C
CsTGY14G0000559	1	1.4236597209349e-37	-1.06636	0.828	0.956	3.95578090058972e-33	3.05390567718278	2.18275456843683	2.30730841834939	1.35698946582554	1.62787157469162	3.10321550280779	3.49390686025632	2.72227835268063	3.69103849850574	AT4G29350	PFN2	PO0025073-branch/PO0025230-columella/PO0020131-lateral root cap/PO0020121-lateral root/PO0000263-non-hair root epidermal cell/PO0006203-pericycle/PO0005417-phloem/PO0020149-quiescent center/PO0000258-root cortex/PO0005059-root endodermis/PO0006036-root epidermis/PO0000256-root hair cell/PO0006307-root procambium/PO0020124-root stele/PO0000262-trichoblast/PO0005352-xylem	profilin 2
CsTGY06G0000331	1	5.11703888587898e-34	-1.06716	0.468	0.84	1.42182042483033e-29	1.15175292122724	0.717931879184448	1.2445985447745	1.24837629842963	1.4090039666486	1.0161944443672	0.735629695595836	0.960516903505431	1.21278961473007	AT1G70310	SPDS2	PO0025230-columella/PO0020090-embryo sac central cell/PO0020131-lateral root cap/PO0006203-pericycle/PO0005417-phloem/PO0009013-portion of meristem tissue/PO0020149-quiescent center/PO0000258-root cortex/PO0005059-root endodermis/PO0006036-root epidermis/PO0006307-root procambium/PO0000262-trichoblast/PO0005352-xylem	spermidine synthase 2
CsTGY03G0001135	1	2.07202747955651e-11	-1.06814	0.435	0.182	5.75733555469572e-07	0.00776492019709236	1.18146552137335	0.0254705071016597	0.0103998703956979	0.0227198898434475	0.0237286058430732	0.00477306008518958	5.48220832840617	3.81125904445774	AT1G09240	NAS3	PO0000071-companion cell/PO0025034-leaf	nicotianamine synthase 3
CsTGY09G0002118	1	4.36784978615482e-30	-1.06838	0.398	0.764	1.21365074158098e-25	1.12802315445699	0.587871608431066	0.686916739384193	0.275592633469737	0.561995522119721	1.54462164355647	1.25503756511996	0.975986928150362	1.7929511327018	AT4G39860	AT4G39860	PO0000201-chalazal cyst/PO0025230-columella/PO0020090-embryo sac central cell/PO0000263-non-hair root epidermal cell/PO0006203-pericycle/PO0005417-phloem/PO0020149-quiescent center/PO0000258-root cortex/PO0005059-root endodermis/PO0006307-root procambium/PO0000262-trichoblast/PO0005352-xylem	hematological/neurological-like protein
CsTGY02G0001808	1	2.3587936543007e-35	-1.06846	0.183	0.682	6.55414404783992e-31	0.874063195904966	0.194538894834539	0.700083346720615	0.946182577539676	0.746669807541652	0.544722008280851	0.77445956291149	0.134588697542706	0.134167141339499	AT5G50920	CLPC1	PO0020131-lateral root cap/PO0005645-leaf mesophyll/PO0000263-non-hair root epidermal cell/PO0000258-root cortex/PO0006307-root procambium/PO0000262-trichoblast	CLPC homologue 1
CsTGY07G0002371	1	1.39013751845497e-37	-1.06848	0.661	0.921	3.86263610877898e-33	2.25108862265598	1.23997931787673	1.70935696854613	1.03235949789349	0.962794186948474	2.2067832710105	2.33012381285504	1.81204903492398	2.06621652887243	AT3G03070	AT3G03070	PO0020131-lateral root cap/PO0000263-non-hair root epidermal cell/PO0020094-plant egg cell/PO0020149-quiescent center/PO0000262-trichoblast	NADH-ubiquinone oxidoreductase-like protein
CsTGY15G0000791	1	3.12913805783817e-11	-1.06897	0.511	0.717	8.69462300750914e-07	0.499004205289731	0.866524649729696	1.11370822052438	2.77772829564444	1.11165187777622	0.641448156611852	0.296576776379444	1.13953	0.924297092201302	AT1G16880	ACR11	PO0005645-leaf mesophyll/PO0000258-root cortex/PO0000262-trichoblast	uridylyltransferase-like protein
CsTGY06G0000890	1	1.07999295499998e-34	-1.06968	0.145	0.641	3.00086842476294e-30	0.929536647494865	0.162651902025809	0.693025022574913	0.272493137672924	0.240916702814698	2.46540779319639	0.794793304532353	0.162732916257943	0.185941668825785	AT1G70780	AT1G70780	PO0025073-branch/PO0025230-columella/PO0000263-non-hair root epidermal cell/PO0005417-phloem/PO0020149-quiescent center/PO0000258-root cortex/PO0005059-root endodermis/PO0006307-root procambium/PO0005352-xylem	hypothetical protein
CsTGY02G0002014	1	6.74867012004696e-37	-1.06988	0.597	0.897	1.87518547955625e-32	1.97625623662587	1.06079464007724	1.34445290159845	0.6727902058105	1.09333428665511	1.99638680291647	2.47386545816052	1.21477313673926	1.55403822873741	AT5G62200	AT5G62200	PO0025230-columella/PO0000258-root cortex/PO0005059-root endodermis	Embryo-specific protein 3, (ATS3)
CsTGY01G0003569	1	9.55133321134315e-41	-1.06998	0.29	0.782	2.65393344610381e-36	1.1668048953072	0.330966347924742	0.899697056038815	0.559204356974618	0.588592087324118	1.1671183222394	1.23205296304881	0.394235408046183	0.613284514656449	AT5G14640	SK13	PO0020131-lateral root cap/PO0006203-pericycle/PO0005417-phloem/PO0006307-root procambium/PO0000262-trichoblast/PO0005352-xylem	shaggy-like kinase 13
CsTGY01G0002637	1	1.40020706876763e-30	-1.07041	0.081	0.548	3.89061536127773e-26	1.2405818399199	0.120144597065828	0.629277636191519	0.0899131784570015	0.398824968539402	0.821893247493542	1.53609936175739	0.0608724281275236	0.278466545241411	AT5G66230	AT5G66230	PO0009009-plant embryo/PO0009013-portion of meristem tissue/PO0020149-quiescent center/PO0006085-root meristem	Chalcone-flavanone isomerase family protein
CsTGY01G0000683	1	1.44103598743657e-14	-1.07042	0.704	0.347	4.00406259469125e-10	0.114279885662708	3.69530705096681	0.231744476590322	0.00887433525845315	0.101423005079217	1.55822254936242	0.08022829882013	18.7531676589886	13.4607273140251	AT5G05960	AT5G05960	PO0006203-pericycle/PO0005417-phloem/PO0009013-portion of meristem tissue/PO0020123-root cap/PO0020124-root stele	Bifunctional inhibitor/lipid-transfer protein/seed storage 2S albumin superfamily protein
CsTGY10G0002489	1	1.5750186823374e-38	-1.07057	0.505	0.851	4.37634691074269e-34	1.55101509602444	0.754153536800473	1.25290718826184	0.670587165453813	0.705798265306091	1.68484016364052	1.66934732776941	0.846890206885985	1.0669166319536	AT5G18110	NCBP	PO0020090-embryo sac central cell/PO0020131-lateral root cap/PO0005417-phloem/PO0000258-root cortex/PO0005059-root endodermis/PO0006036-root epidermis/PO0006307-root procambium/PO0005352-xylem	Putative cap-binding protein
CsTGY01G0000540	1	2.46314236050514e-33	-1.07116	0.71	0.921	6.84408736289958e-29	1.58386233638384	1.40570957295771	1.57019234273268	1.7498956665956	1.99456494699568	1.66253207151901	1.53954250249989	1.71629724609386	1.98412837766744	AT5G59890	ADF4	PO0025230-columella/PO0020131-lateral root cap/PO0006076-metaphloem/PO0005417-phloem/PO0006077-protophloem/PO0020149-quiescent center/PO0000258-root cortex/PO0006036-root epidermis/PO0006307-root procambium/PO0005352-xylem	actin depolymerizing factor 4
CsTGY01G0003910	1	4.34018702171891e-35	-1.0716	0.543	0.875	1.20596436585482e-30	1.44686630882472	0.869911262506355	1.01245592891745	0.648630408659203	0.748655260504885	1.66035151380709	1.7894848134468	1.94441247359145	1.91067128807268	AT1G12310	AT1G12310	PO0025230-columella/PO0020131-lateral root cap/PO0020121-lateral root/PO0000263-non-hair root epidermal cell/PO0020094-plant egg cell/PO0020149-quiescent center/PO0006307-root procambium/PO0020124-root stele/PO0000262-trichoblast/PO0005352-xylem	Calcium-binding EF-hand family protein
CsTGY13G0001656	1	3.70224448029205e-41	-1.07164	0.495	0.873	1.02870565129395e-36	1.40672155354435	0.720888713699259	1.42364329102499	0.773471237176964	0.835342685035393	1.64272023353458	1.70696858885294	0.921820503649216	0.897977456122469	AT1G55360	AT1G55360	PO0025230-columella/PO0020131-lateral root cap/PO0000263-non-hair root epidermal cell/PO0006203-pericycle/PO0005417-phloem/PO0020149-quiescent center/PO0000258-root cortex/PO0005059-root endodermis/PO0006036-root epidermis/PO0020124-root stele/PO0000262-trichoblast/PO0005352-xylem	tRNA-splicing ligase (DUF239)
CsTGY08G0000096	1	2.04618549862214e-39	-1.07172	0.543	0.889	5.68553102647149e-35	1.68500847067371	0.843514911040629	1.42918334897951	0.856933789038855	0.963815327052682	1.70303544867095	1.5351481110518	1.24328651447947	1.39487973446993	AT4G12590	AT4G12590	PO0020090-embryo sac central cell/PO0000263-non-hair root epidermal cell/PO0000258-root cortex/PO0005059-root endodermis/PO0000256-root hair cell/PO0000262-trichoblast/PO0005352-xylem	ER membrane protein complex subunit-like protein (Protein of unknown function DUF106, transmembrane)
CsTGY03G0003181	1	4.13835073086446e-39	-1.07174	0.344	0.819	1.149882134078e-34	1.31584861158439	0.489855269263039	1.05962754256343	0.631694666284281	0.727061227012269	1.15547258155855	1.61274623944217	0.593878909971681	0.714451447842462	AT4G00850	GIF3	PO0000229-flower meristem/PO0005059-root endodermis/PO0005352-xylem	GRF1-interacting factor 3
CsTGY07G0001947	1	1.01593840453106e-16	-1.07176	0.952	0.99	2.82288645083001e-12	3.5340680185116	4.59641019138304	4.29519993621897	8.10263058840092	7.00815833801225	2.91777680884533	2.38643294784827	2.68715634518178	2.66949315620256	AT5G02790	GSTL3	PO0025230-columella/PO0020149-quiescent center/PO0000258-root cortex	Glutathione S-transferase family protein
CsTGY02G0001852	1	1.77558639671627e-22	-1.07223	0.301	0.675	4.93364436191582e-18	0.710643545389652	0.389910161427554	0.747981616737175	1.79028177235832	0.746919086713113	0.439104146456055	0.512603446010939	0.253555864995731	0.250562100722042	AT1G16080	AT1G16080	PO0005645-leaf mesophyll	nuclear protein
CsTGY09G0002702	1	1.5475408377479e-48	-1.07235	0.989	0.999	4.29999697176631e-44	11.5499165619755	8.58598388856958	16.6972223020373	5.51639287522635	7.07758	9.62687587847188	7.44951120709857	8.55020480128434	6.75168300510115	AT3G51030	TRX1	PO0020131-lateral root cap/PO0020121-lateral root/PO0006307-root procambium/PO0020124-root stele/PO0005352-xylem	thioredoxin H-type 1
CsTGY06G0001573	1	1.1173887424202e-34	-1.07261	0.613	0.91	3.10477635968877e-30	1.36580896615008	1.07904853821162	1.2571601179875	1.64090464806563	1.90477630741049	1.4287137796232	1.69980342766306	1.14065934423633	1.25976192879703	AT4G14880	OASA1	PO0025230-columella/PO0000263-non-hair root epidermal cell/PO0006203-pericycle/PO0020149-quiescent center/PO0000258-root cortex/PO0005059-root endodermis/PO0006036-root epidermis/PO0000256-root hair cell	O-acetylserine (thiol) lyase (OAS-TL)
CsTGY10G0001748	1	9.09998672637094e-15	-1.07299	0.435	0.665	2.52852231178943e-10	0.46564603743134	0.680348431772768	0.639155862740552	2.40661422512657	2.33046212258394	0.538104590144857	0.373699339664591	0.442690321541487	0.477262118546269	AT3G54020	AtIPCS1	PO0005645-leaf mesophyll/PO0020149-quiescent center/PO0006307-root procambium	Inositol phosphorylceramide synthase 1
CsTGY11G0001378	1	1.29817779155247e-34	-1.07454	0.473	0.846	3.60711681160768e-30	1.50308729247457	0.756064086094217	1.11237056076626	1.02052947149878	1.31477816377233	1.24874580340604	1.87085085754113	0.669056540392747	0.76790444882371	AT3G25230	ROF1	PO0025073-branch/PO0025230-columella/PO0020149-quiescent center/PO0000256-root hair cell/PO0000262-trichoblast	rotamase FKBP 1
CsTGY11G0000288	1	3.20611646650694e-40	-1.07456	0.522	0.882	8.90851521383619e-36	1.37267353577561	0.771869198007154	1.47897846117205	0.915447225121003	0.915840970024334	1.65958814135006	1.5562391663826	1.03746218686573	0.867861184921263	AT3G10330	--	--	--
CsTGY15G0000826	1	1.99630901730504e-19	-1.07492	0.21	0.553	5.5469442354838e-15	0.672994602486716	0.246625685335016	1.24820545314852	1.3927081162659	0.517636348622554	0.33690353209295	0.255780757491208	0.0904894621950211	0.0575609689473439	AT5G51010	AT5G51010	PO0005645-leaf mesophyll/PO0020124-root stele	Rubredoxin-like superfamily protein
CsTGY05G0002749	1	1.0078859257905e-37	-1.07507	0.317	0.774	2.80051183340148e-33	1.1610392140995	0.382910131951497	0.965666359544547	0.934381899477539	0.877319512504133	0.931134640484027	1.07014564137484	0.325105771603884	0.506934366267249	AT5G49460	ACLB-2	PO0020131-lateral root cap/PO0006203-pericycle/PO0005417-phloem/PO0020149-quiescent center/PO0006036-root epidermis/PO0006307-root procambium/PO0000262-trichoblast/PO0005352-xylem	ATP citrate lyase subunit B 2
CsTGY04G0003123	1	4.90918059732315e-41	-1.0751	0.215	0.745	1.36406492077221e-36	1.00071147722772	0.222201939960949	1.28376691743152	0.508221379111474	0.575736912546036	1.02688550997023	0.815578660330546	0.208446343154557	0.362482606625529	AT1G06150	EMB1444	PO0006307-root procambium	basic helix loop helix (bHLH) DNA-binding superfamily protein
CsTGY02G0000311	1	4.86286342232679e-40	-1.07553	0.527	0.897	1.35119523052772e-35	1.53858122006486	0.819824412122508	1.29740712244015	0.750464677895421	1.08473687949328	1.63931530273035	1.75128703860746	1.20185127041326	1.37146587734973	AT3G29090	--	--	--
CsTGY11G0000454	1	1.95827788988637e-08	-1.07558	0.355	0.536	0.000544127094483827	0.160173889539993	0.826658072577361	0.686679626392854	2.7723542799185	3.21411989600528	0.705148679106503	0.0566135546542032	0.406059136229287	0.420816301303312	AT3G44350	--	--	--
CsTGY10G0001519	1	4.99833766179935e-37	-1.07601	0.398	0.837	1.38883810270757e-32	1.02481138188892	0.590812062446288	0.926767302052177	0.733935897908331	0.899904836122379	1.07133036005375	1.36478006878264	0.998828865884657	1.43089612727647	AT3G09630	AT3G09630	PO0020131-lateral root cap/PO0000263-non-hair root epidermal cell/PO0006203-pericycle/PO0005417-phloem/PO0020094-plant egg cell/PO0009013-portion of meristem tissue/PO0020149-quiescent center/PO0000258-root cortex/PO0005059-root endodermis/PO0006036-root epidermis/PO0006307-root procambium/PO0000262-trichoblast/PO0005352-xylem	Ribosomal protein L4/L1 family
CsTGY06G0003061	1	2.74308875746605e-33	-1.07618	0.522	0.843	7.62194642149516e-29	0.889806352767875	0.735111325359018	1.07812455364878	1.60978444586792	1.47098764378569	1.08921479638869	1.11148770604868	0.977300363223068	0.791311595786597	AT3G05700	--	--	--
CsTGY10G0000312	1	7.73961537126866e-37	-1.07639	0.366	0.826	2.15052952706071e-32	0.957728718157896	0.526620833783486	0.994739366268903	0.839726008495232	1.49783938318995	1.30891766205834	0.741406961434261	0.657654739785883	0.87784815092863	AT1G70420	AT1G70420	PO0025230-columella/PO0020132-columella root cap cell/PO0020131-lateral root cap/PO0006016-leaf epidermis/PO0005645-leaf mesophyll/PO0006203-pericycle/PO0005417-phloem/PO0020149-quiescent center/PO0006307-root procambium	DNA ligase-like protein, putative (DUF1645)
CsTGY15G0000465	1	4.62738350414284e-34	-1.07693	0.376	0.785	1.28576478046113e-29	1.0315507896548	0.527019512697874	0.808558152544312	0.821918973314028	0.526068801011964	1.04331589136621	1.01172049706835	0.807258084747353	1.41809452004568	AT1G52720	AT1G52720	PO0006203-pericycle/PO0005417-phloem/PO0000258-root cortex/PO0005059-root endodermis/PO0006307-root procambium/PO0000262-trichoblast/PO0005352-xylem	hypothetical protein
CsTGY13G0000648	1	2.31746371831384e-11	-1.07694	0.097	0.332	6.43930468770684e-07	0.106586345103484	0.143461178698991	0.490479368634299	1.27554719895756	2.6696587865363	0.0309220038798657	0.00714954465850954	0.0443107293814875	0.0213292381196144	AT4G26010	AT4G26010	PO0000258-root cortex/PO0000256-root hair cell/PO0020124-root stele/PO0000262-trichoblast	Peroxidase superfamily protein
CsTGY06G0003312	1	1.41056300610033e-28	-1.07782	0.371	0.768	3.91939036875037e-24	0.717116460189368	0.503276989861252	1.10120439701439	1.54829371269202	1.78649251879598	0.76388727361566	0.60586187646707	0.439805073479978	0.468786792037229	AT2G17120	LYM2	PO0000263-non-hair root epidermal cell/PO0005059-root endodermis/PO0006307-root procambium/PO0020108-suspensor/PO0000262-trichoblast	lysm domain GPI-anchored protein 2 precursor
CsTGY04G0000803	1	5.30705146504916e-08	-1.07867	0.79	0.893	0.00147461732007856	1.24186013084198	2.42101298199907	2.85788146429124	6.79477046485982	5.60817773970582	1.51029218473471	0.847510332260532	0.900203735789271	0.716725470277811	AT1G22410	AT1G22410	PO0025073-branch/PO0025230-columella/PO0020131-lateral root cap/PO0020121-lateral root/PO0000263-non-hair root epidermal cell/PO0006203-pericycle/PO0005417-phloem/PO0020149-quiescent center/PO0000258-root cortex/PO0005059-root endodermis/PO0006036-root epidermis/PO0000256-root hair cell/PO0006307-root procambium/PO0020124-root stele/PO0000262-trichoblast/PO0005352-xylem	Class-II DAHP synthetase family protein
CsTGY09G0002157	1	1.22625115108375e-23	-1.07907	0.645	0.883	3.40726144840129e-19	1.01074231377651	1.41204429982054	2.27120000211261	2.5541365827338	4.24272735093178	1.50971735381944	0.810739641936729	0.983293463570075	0.954343974755625	AT4G08950	EXO	PO0025230-columella/PO0020131-lateral root cap/PO0020121-lateral root/PO0006203-pericycle/PO0005417-phloem/PO0009009-plant embryo/PO0009013-portion of meristem tissue/PO0020149-quiescent center/PO0005059-root endodermis/PO0006307-root procambium/PO0000262-trichoblast/PO0005352-xylem	Phosphate-responsive 1 family protein
CsTGY11G0002206	1	5.8679027162547e-09	-1.07908	0.306	0.488	0.000163045544873853	0.206363549573827	0.411378095537322	0.283644506859981	1.4764689094903	3.26038449700315	0.253456589290915	0.135813231198174	0.398111277977868	0.252591508779348	AT3G45970	EXLA1	PO0025073-branch/PO0025230-columella/PO0020131-lateral root cap/PO0006203-pericycle/PO0005417-phloem/PO0020149-quiescent center/PO0005059-root endodermis/PO0006036-root epidermis/PO0006307-root procambium/PO0000262-trichoblast/PO0005352-xylem	expansin-like A1
CsTGY04G0000365	1	1.20464037474313e-30	-1.0796	0.065	0.533	3.34721374526126e-26	1.26693562364043	0.0758055180674147	0.70580380143526	0.185995969538566	0.262671895511739	0.578080638028022	1.31176029267548	0.0126631969507022	0.0045358879454242	AT1G47530	AT1G47530	PO0020131-lateral root cap/PO0005417-phloem/PO0000258-root cortex	MATE efflux family protein
CsTGY02G0001324	1	3.98919559908838e-40	-1.07978	0.441	0.856	1.1084378891627e-35	1.11833322581048	0.637753377011145	1.51834479525749	0.720038980992236	2.00120199758943	1.13839383716656	0.746281912550482	0.991223909895851	1.0926596389521	AT3G08900	RGP3	PO0009029-stamen	reversibly glycosylated polypeptide 3
CsTGY07G0002383	1	1.69573851770104e-35	-1.08003	0.898	0.984	4.71177904528411e-31	2.69860528913656	3.14723477103983	5.51754751224426	4.00804509589729	3.28462653420761	4.20314400859861	1.75238231670745	4.29649171943668	3.13963239835521	AT5G17165	AT5G17165	PO0006085-root meristem	hypothetical protein
CsTGY11G0001495	1	4.596764430819e-38	-1.08072	0.274	0.762	1.27725696474737e-33	1.19823343277675	0.338526393983689	0.739664595106138	0.542290236701683	0.806588006547969	0.828435236500897	1.68779060914814	0.287202529448897	0.387989943631163	AT3G23990	HSP60	PO0025230-columella/PO0000263-non-hair root epidermal cell/PO0006203-pericycle/PO0005417-phloem/PO0020094-plant egg cell/PO0009013-portion of meristem tissue/PO0020149-quiescent center/PO0005059-root endodermis/PO0006036-root epidermis/PO0006307-root procambium/PO0000262-trichoblast/PO0005352-xylem	heat shock protein 60
CsTGY01G0003013	1	2.09320939418874e-38	-1.08079	0.672	0.933	5.81619162269282e-34	1.86983588010204	1.35338031295539	2.14481410192899	1.6436034572425	1.46556443645244	1.92357907206207	2.33083212446211	1.20204	1.30529486276117	AT3G50360	CEN2	PO0020094-plant egg cell/PO0000258-root cortex/PO0006036-root epidermis/PO0000262-trichoblast/PO0005352-xylem	centrin2
CsTGY13G0001616	1	4.75339640511361e-18	-1.08219	0.323	0.63	1.32077872512487e-13	0.34322620328846	0.478897398486254	0.991027500838833	1.97518204176966	1.67993619534826	0.50007747310796	0.21423971907444	0.367340136694844	0.263913394708414	AT3G62260	AT3G62260	PO0025230-columella/PO0000071-companion cell/PO0000263-non-hair root epidermal cell/PO0006203-pericycle/PO0005417-phloem/PO0020149-quiescent center/PO0006036-root epidermis	Protein phosphatase 2C family protein
CsTGY04G0002607	1	3.36933558550618e-38	-1.08222	0.177	0.685	9.36203585788747e-34	1.0640437114478	0.155210567349701	1.53581274354523	0.46972771684046	0.616975112377172	0.704041385521649	0.774597925993742	0.119499997329294	0.128345674903326	AT5G60210	RIP5	PO0025230-columella/PO0000001-plant embryo proper/PO0009013-portion of meristem tissue/PO0020149-quiescent center/PO0005059-root endodermis/PO0009010-seed	ROP interactive partner 5
CsTGY13G0002273	1	2.75124421267336e-19	-1.08231	0	0.324	7.64460716933419e-15	0.960099578643308	0	0.239056767597169	0	0.0263893963364203	0.261840136492181	2.67031635300782	0	0	AT1G71691	AT1G71691	PO0020108-suspensor	GDSL-like Lipase/Acylhydrolase superfamily protein
CsTGY03G0001358	1	3.97581158841101e-20	-1.08292	0.349	0.708	1.10471900795588e-15	0.778077608016665	0.590125785041395	1.24746249010596	2.49618116009664	1.0397701976053	0.576481488030597	0.324898906281051	0.267551474957709	0.335022662877969	AT1G54780	TLP18.3	PO0005645-leaf mesophyll/PO0025034-leaf	thylakoid lumen 18.3 kDa protein
CsTGY11G0001477	1	8.06854864692375e-40	-1.08297	0.505	0.877	2.24192692703423e-35	1.89602906538923	0.727020272190967	1.58591667517379	0.746011068537561	0.625142888696393	1.59478774663658	1.88692046745549	0.937240199430693	0.861779599627657	AT4G13200	AT4G13200	PO0025230-columella/PO0020090-embryo sac central cell/PO0005645-leaf mesophyll/PO0020149-quiescent center/PO0000262-trichoblast	hypothetical protein
CsTGY13G0001361	1	1.12065872364038e-23	-1.08306	0.312	0.673	3.11386232950717e-19	0.725827604525463	0.363909433153993	0.916074896890755	1.53806214164938	0.890799509766842	0.608550079199911	0.544150868774427	0.220962739491194	0.183707804071088	AT3G63190	RRF	PO0020094-plant egg cell/PO0020149-quiescent center	ribosome recycling factor, chloroplast precursor
CsTGY02G0003058	1	5.42580468814329e-38	-1.08311	0.306	0.775	1.5076140906475e-33	1.00120651654898	0.336911172177581	1.22578700268914	0.642139659618512	0.914745178846806	0.710916609799979	1.04213811893785	0.688548778637162	0.67151011670479	AT3G21240	4CL2	PO0025230-columella/PO0020131-lateral root cap/PO0020121-lateral root/PO0000263-non-hair root epidermal cell/PO0006203-pericycle/PO0005417-phloem/PO0020149-quiescent center/PO0000258-root cortex/PO0005059-root endodermis/PO0006036-root epidermis/PO0006307-root procambium/PO0020124-root stele/PO0000262-trichoblast/PO0005352-xylem	4-coumarate:CoA ligase 2
CsTGY14G0001744	1	1.03353251487816e-36	-1.08323	0.763	0.95	2.87177344584046e-32	2.52585873648838	1.85111971713661	1.84724868633805	1.50205757280752	1.63915506625643	2.60770097627105	2.47455056428295	2.72619	2.91452775875692	AT4G29480	AT4G29480	PO0005645-leaf mesophyll/PO0000263-non-hair root epidermal cell/PO0000256-root hair cell/PO0000262-trichoblast	Mitochondrial ATP synthase subunit G protein
CsTGY13G0002340	1	5.93414725674643e-27	-1.08337	0.489	0.833	1.64886215675956e-22	0.802698631405152	0.81472707814781	0.845826473017242	2.04368787399683	1.66322802698678	0.784468761775236	1.04885293012638	1.23518296393695	1.0257973294557	AT5G09810	ACT7	PO0025230-columella/PO0020131-lateral root cap/PO0020121-lateral root/PO0000263-non-hair root epidermal cell/PO0006203-pericycle/PO0005417-phloem/PO0020094-plant egg cell/PO0009013-portion of meristem tissue/PO0020149-quiescent center/PO0000258-root cortex/PO0005059-root endodermis/PO0006036-root epidermis/PO0000256-root hair cell/PO0006307-root procambium/PO0020124-root stele/PO0000262-trichobla…	actin 7
CsTGY06G0001508	1	2.92388298002988e-35	-1.08348	0.242	0.725	8.12430124831104e-31	0.928030444629355	0.266985037390691	1.1145425007198	1.02985459231991	0.639478283195955	0.803016685872189	0.630493540148113	0.120778192504173	0.198329857759099	AT1G54730	AT1G54730	PO0006208-endodermal passage cell/PO0000258-root cortex/PO0005059-root endodermis	Major facilitator superfamily protein
CsTGY07G0000909	1	5.48194468333504e-38	-1.08362	0.876	0.975	1.52321314971148e-33	2.94431704595718	2.72523525157595	2.87039644866072	1.86675087363784	1.88353143464546	3.84394960537977	3.55281085283704	3.92396680301757	4.02663736627399	AT2G32520	AT2G32520	PO0000263-non-hair root epidermal cell/PO0005417-phloem/PO0020094-plant egg cell/PO0020149-quiescent center/PO0000258-root cortex/PO0005059-root endodermis/PO0006307-root procambium/PO0000262-trichoblast/PO0005352-xylem	alpha/beta-Hydrolases superfamily protein
CsTGY02G0002719	1	5.3683762300804e-39	-1.0837	0.538	0.886	1.49165701929014e-34	1.76396692353304	0.870564015185821	1.16356870355829	0.688483470077898	1.0523037729982	1.48495959119043	1.75244987020003	1.49324922515234	1.60752437338154	AT1G03330	LSM2	PO0020090-embryo sac central cell/PO0005645-leaf mesophyll/PO0020149-quiescent center/PO0005059-root endodermis/PO0006036-root epidermis/PO0000262-trichoblast/PO0005352-xylem	Small nuclear ribonucleoprotein family protein
CsTGY15G0001796	1	6.15175099804724e-35	-1.08469	0.758	0.966	1.70932553231741e-30	2.18831004544494	1.96752112814389	2.01280315829084	1.44508376512618	1.74487555936881	2.3853819342226	3.0266642872015	3.36485821906165	3.73438599887829	AT3G18130	RACK1C_AT	PO0025230-columella/PO0000263-non-hair root epidermal cell/PO0006203-pericycle/PO0005417-phloem/PO0009013-portion of meristem tissue/PO0020149-quiescent center/PO0005059-root endodermis/PO0006036-root epidermis/PO0006307-root procambium/PO0000262-trichoblast/PO0005352-xylem	receptor for activated C kinase 1C
CsTGY14G0000927	1	1.88181331125594e-15	-1.08534	0.419	0.661	5.22880646665575e-11	0.575709370124828	0.695301412319314	1.33297648265142	2.12502829701992	1.89014161882101	0.658705546095159	0.380963698020922	0.0931581538996581	0.256986067870704	AT4G17790	AT4G17790	PO0025230-columella/PO0000071-companion cell/PO0020131-lateral root cap/PO0006076-metaphloem/PO0005417-phloem/PO0006077-protophloem/PO0006036-root epidermis/PO0006307-root procambium	SNARE associated Golgi protein family
CsTGY02G0000510	1	1.54303534148438e-24	-1.08549	0.914	0.965	4.28747799984851e-20	3.31029573835866	4.14844866411282	6.4862101580476	5.51611753491076	5.65520399658843	4.37042871639837	1.71717680251278	2.0741510857083	3.36618467922191	AT1G66400	CML23	PO0025230-columella/PO0020131-lateral root cap/PO0006016-leaf epidermis/PO0006203-pericycle/PO0005417-phloem/PO0020149-quiescent center/PO0000258-root cortex/PO0006036-root epidermis	calmodulin like 23
CsTGY04G0002623	1	2.04897462754873e-31	-1.08549	0.989	0.996	5.69328090010689e-27	7.06951032885094	6.81409052172922	5.70130536029192	2.7081310773379	3.82883951124764	8.05663849924688	10.0018682271356	10.4995199714131	11.6769247023214	AT5G04800	AT5G04800	PO0005645-leaf mesophyll/PO0000263-non-hair root epidermal cell/PO0006203-pericycle/PO0005417-phloem/PO0009013-portion of meristem tissue/PO0020149-quiescent center/PO0005059-root endodermis/PO0006036-root epidermis/PO0006307-root procambium/PO0000262-trichoblast/PO0005352-xylem	Ribosomal S17 family protein
CsTGY02G0000827	1	1.51476553144166e-24	-1.08558	0.263	0.652	4.20892750566379e-20	1.52878582966054	0.417342192317516	1.39867370022945	0.704944208536387	1.71507020797155	0.658527041176202	1.47012246308121	0.0183114180133129	0.0127751405073291	AT4G36250	ALDH3F1	PO0020131-lateral root cap/PO0006016-leaf epidermis/PO0000263-non-hair root epidermal cell/PO0006036-root epidermis/PO0009088-seed coat	aldehyde dehydrogenase 3F1
CsTGY07G0000144	1	1.77778135017777e-40	-1.08579	0.204	0.719	4.93974325960394e-36	1.00375357310351	0.210884274033398	0.802201707078028	0.63695994316814	0.412539327455562	0.799177620499351	0.766487116079797	0.34586711816028	0.318505843182946	AT3G12930	AT3G12930	PO0020149-quiescent center	Lojap-related protein
CsTGY09G0001517	1	5.44209745434374e-40	-1.08601	0.317	0.808	1.51214119866395e-35	1.1153129821535	0.393389925014098	0.884118994949524	0.640025522776226	0.738992006403523	0.890202722517574	1.33579217292895	0.807369250557459	0.740771743623081	AT2G44050	COS1	PO0006203-pericycle/PO0005059-root endodermis	6,7-dimethyl-8-ribityllumazine synthase / DMRL synthase / lumazine synthase / riboflavin synthase
CsTGY06G0002092	1	1.96457050178581e-38	-1.08678	0.731	0.953	5.45875559626206e-34	2.1042051787168	1.65220302069493	1.93588169787289	1.08082803336007	1.51917816280767	2.45417397866262	2.847	2.74499450710356	2.74806999277858	AT3G60820	PBF1	PO0020090-embryo sac central cell/PO0005059-root endodermis/PO0000262-trichoblast	N-terminal nucleophile aminohydrolases (Ntn hydrolases) superfamily protein
CsTGY03G0002860	1	4.48785296870791e-32	-1.08684	0.376	0.777	1.24699482588518e-27	0.868516858636756	0.511890001720028	1.09839746015653	1.33451135040838	0.822653435772077	0.939902263379318	0.885206814093081	0.495588963233518	0.484080402125611	AT1G01820	--	--	--
CsTGY07G0000969	1	2.64326412116041e-32	-1.08831	0.817	0.968	7.34457368705633e-28	2.37559438440819	2.26654071375918	2.17585482422676	2.58222897445159	2.97514690095081	2.59478676292495	2.38021445829014	3.0290845527765	3.32104970718649	AT1G54290	AT1G54290	PO0000256-root hair cell	Translation initiation factor SUI1 family protein
CsTGY07G0002732	1	2.34005037493062e-43	-1.08834	0.301	0.808	6.50206397178223e-39	1.02241924249271	0.359209285707487	0.84503745337584	0.787688641807559	0.941638054746894	0.856038176838147	0.992944628927508	0.644641609840813	0.626486479036262	AT4G25500	RS40	PO0006023-bundle sheath/PO0000258-root cortex/PO0005059-root endodermis/PO0000262-trichoblast	arginine/serine-rich splicing factor 35
CsTGY07G0000416	1	3.69126622806303e-38	-1.08938	1	1	1.02565523412959e-33	15.5616891108707	18.7287984780957	19.1044135615176	15.222100437691	17.4437799617307	19.3384404666536	13.0374162632028	24.7793315889945	27.9284749469889	AT5G20620	UBQ4	PO0020094-plant egg cell	ubiquitin 4
CsTGY11G0000162	1	1.26746634362428e-39	-1.09039	0.935	0.994	3.52178198239441e-35	4.83547226902695	4.11165850916243	4.13479006296257	2.49564314154651	3.26122863197127	4.82830103292253	5.44134046693865	5.93690563955883	6.42771064208324	AT3G16780	AT3G16780	PO0000263-non-hair root epidermal cell/PO0005417-phloem/PO0009013-portion of meristem tissue/PO0020149-quiescent center/PO0005059-root endodermis/PO0006036-root epidermis/PO0006307-root procambium/PO0000262-trichoblast/PO0005352-xylem	Ribosomal protein L19e family protein
CsTGY01G0002962	1	2.3748090240484e-30	-1.09061	0.774	0.946	6.59864435422089e-26	2.23430687024672	2.34584229384952	3.6940179019676	3.58846551832651	4.04969632705458	2.48221219511078	1.38466938589804	1.28743802510348	1.33241628529685	AT4G37260	MYB73	PO0020131-lateral root cap/PO0000263-non-hair root epidermal cell/PO0006203-pericycle/PO0005417-phloem/PO0006036-root epidermis/PO0006307-root procambium/PO0000262-trichoblast/PO0005352-xylem	myb domain protein 73
CsTGY03G0001593	1	4.39608043152367e-41	-1.091	0.151	0.711	1.22149490870317e-36	0.810786740955037	0.175985876671353	0.981487403741598	0.711821057168363	0.609775191875551	0.7942066007506	0.917308563889354	0.290522967732891	0.34998236251656	AT1G54510	--	--	--
CsTGY01G0002534	1	9.25754398680264e-24	-1.09122	0.269	0.638	2.57230117217298e-19	0.269798807673359	0.292901534416369	0.95568206721265	1.19384913470826	1.27071478915352	0.708804694640034	0.231312447756853	0.547170119891036	0.635219200803355	AT4G35550	WOX13	PO0020131-lateral root cap/PO0000263-non-hair root epidermal cell/PO0006203-pericycle/PO0020149-quiescent center/PO0000258-root cortex/PO0006036-root epidermis/PO0005352-xylem	WUSCHEL related homeobox 13
CsTGY13G0000744	1	8.2098860545236e-38	-1.09154	0.237	0.731	2.28119893910993e-33	0.597777260408304	0.254389985151865	0.816093372335203	0.847490260766808	0.796669179911884	0.73828703121957	0.640331477714314	0.609730565332017	0.597505978124378	AT5G32450	AT5G32450	PO0020090-embryo sac central cell/PO0000262-trichoblast	RNA binding (RRM/RBD/RNP motifs) family protein
CsTGY08G0002436	1	1.09016677501927e-33	-1.09159	0.269	0.711	3.02913740106854e-29	0.913965147489106	0.293037844969258	0.939128500004252	0.998254685918728	0.595587865526564	0.608977150715826	0.659289974487365	0.301944100414827	0.25659599029155	AT3G58140	AT3G58140	PO0005352-xylem	phenylalanyl-tRNA synthetase class IIc family protein
CsTGY01G0003743	1	4.94114782412247e-45	-1.09189	0.253	0.799	1.37294733441067e-40	0.962312291898058	0.275168987309629	1.28803771291084	0.680072600436675	0.763004619177444	1.32470008443932	0.807515211098699	0.513447636819574	0.316909847479044	AT3G01810	AT3G01810	PO0020094-plant egg cell/PO0000262-trichoblast/PO0005352-xylem	EEIG1/EHBP1 protein amino-terminal domain protein
CsTGY02G0002439	1	5.72717529270091e-30	-1.09231	0.086	0.546	1.59135292682987e-25	1.17162874986732	0.0860656181751505	1.10688945175352	0.114113992832438	0.270455374920779	0.814641689251853	1.13113370406566	0.0545524194675055	0.144818968790147	--	--	--	--
CsTGY07G0000373	1	3.24999387866582e-25	-1.09308	0.527	0.794	9.03043299126084e-21	0.824610216699292	0.809340068274063	1.00057308203279	1.84428506977614	1.4769399157959	0.914359440931713	0.623286008692377	0.909544059254913	0.799665517824403	AT1G50670	AT1G50670	PO0006076-metaphloem/PO0000263-non-hair root epidermal cell/PO0005417-phloem/PO0006077-protophloem/PO0020149-quiescent center/PO0000258-root cortex/PO0005059-root endodermis/PO0006036-root epidermis/PO0000262-trichoblast/PO0005352-xylem	OTU-like cysteine protease family protein
CsTGY09G0000216	1	5.73847955127436e-36	-1.09359	0.667	0.902	1.59449392811709e-31	1.79182244113764	1.19589030904334	1.27907687575846	0.841102064697768	1.29958398679348	1.51345214058077	2.43400799821406	1.35157891474263	1.85539408622114	AT3G16780	AT3G16780	PO0000263-non-hair root epidermal cell/PO0005417-phloem/PO0009013-portion of meristem tissue/PO0020149-quiescent center/PO0005059-root endodermis/PO0006036-root epidermis/PO0006307-root procambium/PO0000262-trichoblast/PO0005352-xylem	Ribosomal protein L19e family protein
CsTGY14G0000366	1	1.08479361142383e-40	-1.09369	0.263	0.77	3.01420752870225e-36	1.14333488604302	0.373076369424629	0.787500388359441	0.788686989713126	0.805859079804022	0.923219546787972	1.32298900356293	0.293792012343994	0.38651466105084	AT4G32420	AT4G32420	PO0025230-columella/PO0020090-embryo sac central cell/PO0020149-quiescent center/PO0006036-root epidermis	Cyclophilin-like peptidyl-prolyl cis-trans isomerase family protein
CsTGY03G0002522	1	4.27557297413655e-31	-1.0938	0.392	0.784	1.18801070659358e-26	1.18005360205945	0.541320368090504	0.586816151287852	0.67408501262764	0.819527898082371	0.851698584966119	1.4948338616237	0.868450274342125	1.39055009643758	AT3G10950	--	--	--
CsTGY02G0000465	1	1.24492714577514e-18	-1.09388	0.672	0.874	3.4591545672508e-14	1.21146234330683	1.63348708922255	1.80345747758203	2.83399505160292	2.2400793500765	1.41658327795719	0.540413258847204	6.11017180874062	3.09628694657968	AT3G18280	AT3G18280	PO0025230-columella/PO0020132-columella root cap cell/PO0020131-lateral root cap/PO0000263-non-hair root epidermal cell/PO0006203-pericycle/PO0005417-phloem/PO0009009-plant embryo/PO0009013-portion of meristem tissue/PO0020123-root cap/PO0000258-root cortex/PO0005059-root endodermis/PO0006036-root epidermis/PO0006307-root procambium/PO0020124-root stele/PO0000262-trichoblast/PO0005352-xylem	Bifunctional inhibitor/lipid-transfer protein/seed storage 2S albumin superfamily protein
CsTGY03G0000202	1	2.26794431620785e-13	-1.09425	0.667	0.856	6.30171007701512e-09	1.19093269626028	1.44687943404441	1.79682402835676	4.0129024121023	2.59326845242647	0.738456792112642	0.707988970820146	0.837268868243569	0.739988475154355	AT4G34350	HDR	PO0020131-lateral root cap/PO0005645-leaf mesophyll/PO0000258-root cortex/PO0000262-trichoblast	4-hydroxy-3-methylbut-2-enyl diphosphate reductase
CsTGY12G0001627	1	2.90348399543684e-28	-1.09435	0.704	0.914	8.06762062972079e-24	1.68450957084114	1.49307306063983	2.23109644591144	2.55174524082128	1.34849264365369	1.66828830377265	1.42886076570384	1.55267332975465	1.07898196703342	AT4G17600	LIL3:1	PO0005645-leaf mesophyll/PO0006085-root meristem	Chlorophyll A-B binding family protein
CsTGY02G0000029	1	4.46514747761353e-33	-1.09513	0.672	0.92	1.24068587812969e-28	1.58627429953777	1.32820261558078	1.33774637697001	1.55866318649073	1.60056229449206	1.90651730994269	1.7730848480867	1.79382852793232	2.63092110859231	AT5G14040	PHT3;1	PO0000263-non-hair root epidermal cell/PO0005417-phloem/PO0020149-quiescent center/PO0000258-root cortex/PO0005059-root endodermis/PO0006036-root epidermis/PO0000256-root hair cell/PO0000262-trichoblast/PO0005352-xylem	phosphate transporter 3;1
CsTGY07G0001538	1	2.09099781944739e-21	-1.09581	0.027	0.389	5.81004654111652e-17	1.32770364513303	0.0317720563772606	1.68089662237659	0.00793134626162984	0.0603965318291602	0.759900083516909	0.820118491009047	0.00477513871777975	0.01690353750812	AT3G04290	--	--	--
CsTGY01G0000509	1	3.60309717712147e-41	-1.09582	0.909	0.979	1.00115658163497e-36	3.64279649733229	3.09284302345911	2.94859940109078	2.59746777808349	2.67761847510509	4.01554628759375	4.39753007504136	3.88132679715025	3.12325033660762	AT1G75270	DHAR2	PO0025073-branch/PO0000258-root cortex	dehydroascorbate reductase 2
CsTGY13G0001936	1	1.71901295367651e-12	-1.09585	0.392	0.635	4.77644939308555e-08	0.482553848099696	0.629689573022111	0.685292557883116	2.59164633311809	1.30143110139324	0.344501633891881	0.314417173162477	0.434684228307344	0.360929157726167	AT2G22780	PMDH1	PO0020131-lateral root cap/PO0020149-quiescent center	peroxisomal NAD-malate dehydrogenase 1
CsTGY08G0002417	1	2.71922439286241e-33	-1.09587	0.753	0.957	7.5556368980075e-29	2.08365330255729	1.80565161612339	1.80198500376953	1.33523936067881	2.00021232490251	2.18015130687761	2.80954883605968	2.69797325827881	3.97542673592503	AT1G74050	AT1G74050	PO0025230-columella/PO0020131-lateral root cap/PO0000263-non-hair root epidermal cell/PO0006203-pericycle/PO0005417-phloem/PO0009013-portion of meristem tissue/PO0020149-quiescent center/PO0000258-root cortex/PO0005059-root endodermis/PO0006036-root epidermis/PO0006307-root procambium/PO0000262-trichoblast/PO0005352-xylem	Ribosomal protein L6 family protein
CsTGY02G0000020	1	1.19728550176198e-17	-1.0961	0.473	0.729	3.32677749519583e-13	0.590483806528787	0.777142504535222	0.955557130248966	2.80504017765271	1.81941482625012	0.56748325082732	0.530956773455374	0.472666239902666	0.535244077719046	AT3G02050	--	--	--
CsTGY07G0002256	1	1.08095189482762e-34	-1.0964	0.102	0.602	3.00353293496804e-30	1.19918231922178	0.0974583431449157	1.17194985214079	0.13504396331345	0.205401219148167	0.97954648175884	1.16969490970681	0.129109419944089	0.0811820762769309	AT3G11210	AT3G11210	PO0006016-leaf epidermis/PO0000258-root cortex/PO0009029-stamen	SGNH hydrolase-type esterase superfamily protein
CsTGY11G0002148	1	1.7813180619196e-40	-1.09671	0.382	0.842	4.94957036684979e-36	1.30570230708113	0.554404074000052	1.22490032760476	1.05300576212585	1.18934660607152	1.14776847038958	1.50425722887025	0.507260632106263	0.831225614640377	AT5G56530	AT5G56530	PO0025230-columella/PO0000071-companion cell/PO0005417-phloem/PO0020094-plant egg cell/PO0009013-portion of meristem tissue/PO0020149-quiescent center/PO0009010-seed	tRNA-splicing ligase (DUF239)
CsTGY07G0000186	1	2.85199701788938e-30	-1.0968	0.038	0.507	7.92455891390742e-26	1.19507026045882	0.0471840909699437	0.641582506079273	0.0563927637619231	0.223245626946025	0.896994958888098	1.42507311470487	0.057715335194635	0.198674211878387	AT5G56120	AT5G56120	PO0009009-plant embryo/PO0009013-portion of meristem tissue/PO0020149-quiescent center/PO0006085-root meristem	RNA polymerase II elongation factor
CsTGY08G0002092	1	3.42022782591582e-28	-1.09704	0.817	0.938	9.50344503708971e-24	1.96364272754948	1.95382430780265	2.46699688983617	3.09608717111074	1.9460329205081	1.97715529812679	1.07968013211155	2.47514877676504	2.13261633501451	AT1G75350	emb2184	PO0025230-columella/PO0005645-leaf mesophyll/PO0020149-quiescent center	Ribosomal protein L31
CsTGY09G0000515	1	1.69003741882928e-43	-1.09715	0.575	0.911	4.69593797195903e-39	1.61550649656642	0.909886197096246	1.41718283670828	0.918496693042989	1.34561969405072	1.53250427966411	1.90456132572166	1.19448499546813	1.41678696268899	AT3G22845	AT3G22845	PO0025230-columella/PO0000263-non-hair root epidermal cell/PO0005059-root endodermis/PO0006036-root epidermis/PO0006307-root procambium/PO0000262-trichoblast	emp24/gp25L/p24 family/GOLD family protein
CsTGY07G0001240	1	4.91053613656819e-38	-1.09776	0.5	0.863	1.36444157090684e-33	1.47151100887864	0.74020344396258	1.21354973579034	0.725468693309141	1.13110536283244	1.29073942650648	1.76357118346074	0.6927482988503	1.10838132538375	AT1G03860	PHB2	PO0006203-pericycle/PO0005417-phloem/PO0009013-portion of meristem tissue/PO0020149-quiescent center/PO0005059-root endodermis/PO0006036-root epidermis/PO0006307-root procambium/PO0000262-trichoblast/PO0005352-xylem	prohibitin 2
CsTGY01G0002546	1	1.17118330329881e-41	-1.09804	0.505	0.878	3.25424992654606e-37	1.39006465224842	0.796121723176622	1.4620746791362	0.910127447741677	1.02301125821587	1.54013575777702	1.37850775405682	1.30364848007266	1.05023734171636	AT4G35630	PSAT	PO0006023-bundle sheath/PO0005645-leaf mesophyll/PO0006203-pericycle/PO0020149-quiescent center/PO0000258-root cortex/PO0005059-root endodermis/PO0006036-root epidermis/PO0000262-trichoblast	phosphoserine aminotransferase
CsTGY07G0002633	1	3.80466092214155e-30	-1.09886	0.398	0.782	1.05716308382625e-25	0.794551458862758	0.601237440215502	0.941772080335064	1.6903780430653	1.63026222504463	0.920291060898768	0.960137782701507	0.336235008617085	0.378461329186694	AT4G11260	SGT1B	PO0025230-columella/PO0006036-root epidermis	phosphatase-like protein
CsTGY07G0000954	1	1.93598868593288e-29	-1.10006	0.602	0.89	5.37933816273311e-25	1.42504916157126	1.11542356203228	2.14955863439312	2.27402568226372	1.21005217774732	1.2844915277266	0.945798728741906	0.976417153122884	0.938189324955171	AT1G05190	emb2394	PO0020121-lateral root/PO0020149-quiescent center/PO0006036-root epidermis/PO0000262-trichoblast	Ribosomal protein L6 family
CsTGY09G0002843	1	9.75790707534624e-39	-1.10013	0.522	0.859	2.71133205995571e-34	1.77407882613917	0.735325711825481	1.25743678541016	0.636891786033152	0.875863678069126	1.1933245045536	2.33007389682102	0.862209541848402	1.01173749623195	AT5G20890	AT5G20890	PO0025230-columella/PO0020131-lateral root cap/PO0006203-pericycle/PO0005417-phloem/PO0009013-portion of meristem tissue/PO0020149-quiescent center/PO0000258-root cortex/PO0005059-root endodermis/PO0006036-root epidermis/PO0006307-root procambium/PO0000262-trichoblast/PO0005352-xylem	TCP-1/cpn60 chaperonin family protein
CsTGY01G0003668	1	2.56290390433503e-22	-1.10022	0.263	0.645	7.12128478858532e-18	0.561752553325172	0.337245398397517	0.590614158046579	1.88105047629896	0.861526489910291	0.507703168378719	0.365172442737873	0.288816096418714	0.363454896980719	AT4G24770	RBP31	PO0025230-columella/PO0020131-lateral root cap/PO0006203-pericycle/PO0005417-phloem/PO0020094-plant egg cell/PO0009013-portion of meristem tissue/PO0020149-quiescent center/PO0000258-root cortex/PO0005059-root endodermis/PO0006036-root epidermis/PO0006307-root procambium/PO0000262-trichoblast/PO0005352-xylem	31-kDa RNA binding protein
CsTGY13G0001807	1	8.36237020970013e-36	-1.10048	0.86	0.97	2.32356818646728e-31	2.68949415444584	2.6475394103335	2.19788134289441	2.33038639784136	2.96948382565156	2.5589237340288	3.28992281815463	2.93836	3.73680011259693	AT5G12110	AT5G12110	PO0006023-bundle sheath/PO0025230-columella/PO0000071-companion cell/PO0020149-quiescent center/PO0020123-root cap	elongation factor 1-beta 1
CsTGY03G0000848	1	3.5700495901517e-41	-1.10053	0.403	0.82	9.91973979119552e-37	1.10608	0.531183967821489	1.28458960734858	0.68543023546231	0.686113642707146	1.66745218388472	1.23369328950982	0.730831606733617	0.640849062101089	AT3G11730	ATFP8	PO0000262-trichoblast	Ras-related small GTP-binding family protein
CsTGY13G0001537	1	4.01766169845354e-37	-1.10076	0.882	0.984	1.1163474795323e-32	2.72683419963158	2.98679	3.71030736088757	3.61340166706952	3.50539888138697	4.10556752020313	3.05751737187798	3.26520116330198	3.93039497115159	AT3G62580	--	--	--
CsTGY07G0002029	1	9.08101738042448e-15	-1.10088	0.527	0.763	2.52325148932475e-10	0.616779740066871	1.05817575157917	1.62172262965307	3.44293529512402	3.67026947378399	0.86399085275557	0.485989461484853	0.4587849958522	0.497230845881172	AT3G54810	BME3	PO0020131-lateral root cap/PO0000263-non-hair root epidermal cell/PO0006203-pericycle/PO0005417-phloem/PO0009013-portion of meristem tissue/PO0000258-root cortex/PO0005059-root endodermis/PO0006036-root epidermis/PO0006307-root procambium/PO0000262-trichoblast/PO0005352-xylem	Plant-specific GATA-type zinc finger transcription factor family protein
CsTGY05G0002087	1	1.45767511294727e-34	-1.10147	0.301	0.741	4.05029606883528e-30	0.975834196697254	0.330188936061541	0.80073164816744	1.11862168621297	0.790251512687352	0.606970629158604	0.769350769323644	0.350018490324638	0.424867184829858	AT4G13590	AT4G13590	PO0005059-root endodermis	Uncharacterized protein family (UPF0016)
CsTGY13G0000621	1	5.16222653149695e-32	-1.10165	0.253	0.704	1.43437626404174e-27	0.853187643151856	0.306656572496148	0.964017070144175	1.19639264264972	0.726912379975145	0.620655758479084	0.601535638190085	0.360310384507514	0.27686319309285	AT5G17710	EMB1241	PO0020149-quiescent center/PO0006036-root epidermis/PO0000262-trichoblast	Co-chaperone GrpE family protein
CsTGY05G0000419	1	8.51958981649489e-31	-1.10202	0.645	0.9	2.36725322641127e-26	1.5365380922916	1.19740300757156	1.74416548637573	2.25928265788665	1.32199204312509	1.63339414966882	0.926101522545987	1.68682421986847	1.29027164049051	AT1G50900	GDC1	PO0005645-leaf mesophyll	Ankyrin repeat family protein
CsTGY12G0000171	1	3.2976940456394e-37	-1.10233	0.618	0.913	9.16297267521364e-33	1.73989630226441	1.16670021475062	1.53472245081784	1.70652267970814	2.18354556660074	1.30910546651529	2.02018919001356	1.07568534643277	0.980696568743369	AT3G18610	NUC-L2	PO0025230-columella/PO0020090-embryo sac central cell/PO0020149-quiescent center/PO0006085-root meristem	nucleolin like 2
CsTGY14G0000887	1	1.5002222258809e-39	-1.10236	0.64	0.932	4.16851747683266e-35	2.17165074175584	1.40722486217647	1.78080294197097	0.78146836952545	1.34761442378577	2.5532503317093	2.3783348341158	1.97949751998274	2.32351795828183	AT1G32210	ATDAD1	PO0020090-embryo sac central cell/PO0020131-lateral root cap/PO0000263-non-hair root epidermal cell/PO0005417-phloem/PO0020149-quiescent center/PO0000258-root cortex/PO0005059-root endodermis/PO0000256-root hair cell/PO0006307-root procambium/PO0000262-trichoblast/PO0005352-xylem	Defender against death (DAD family) protein
CsTGY02G0000769	1	2.99206914495444e-43	-1.10288	0.489	0.875	8.31376332617041e-39	1.19010247444686	0.633519686204967	1.44959625503071	0.883267274306634	1.02372479109971	1.45358135124045	1.58287859547522	0.773957970689135	0.705520647493215	AT5G66760	SDH1-1	PO0020149-quiescent center/PO0000262-trichoblast	succinate dehydrogenase 1-1
CsTGY02G0000078	1	3.17805416405382e-30	-1.10378	0.462	0.81	8.83054130023995e-26	1.25984837054411	0.657391572880678	1.29754813258452	1.58546313724094	0.791215028395587	0.99042468871999	0.741155361497381	0.580880007252214	0.556863175315767	AT3G27160	GHS1	PO0005645-leaf mesophyll	Ribosomal protein S21 family protein
CsTGY07G0002963	1	5.96464691302442e-43	-1.10386	0.747	0.965	1.65733679125297e-38	2.13269022752896	1.81632928543311	2.67051461669609	1.96936866648201	1.8356638580671	3.36051889267057	2.25785031843053	2.28510891811057	1.79033854698784	AT3G50120	AT3G50120	PO0000256-root hair cell	transmembrane protein, putative (DUF247)
CsTGY02G0000211	1	6.97142008810146e-23	-1.10405	0.651	0.865	1.93707878567987e-18	1.29424258773508	1.15247523127331	1.73704418092797	2.67771100548272	1.39458042651223	1.08180032801015	0.85447012200674	1.09251699201539	0.921510898866766	AT2G04700	AT2G04700	PO0025230-columella/PO0005645-leaf mesophyll/PO0005059-root endodermis/PO0000262-trichoblast	ferredoxin thioredoxin reductase catalytic beta chain family protein
CsTGY01G0001551	1	5.66024440599095e-32	-1.10408	0.328	0.751	1.57275551064865e-27	0.946839217111402	0.426892319346093	1.01613524573572	0.537605210711131	0.718343409329196	1.76696862236491	1.04802316989712	0.439075986403503	1.35040172768935	AT5G53120	SPDS3	PO0000071-companion cell/PO0020131-lateral root cap/PO0006076-metaphloem/PO0000263-non-hair root epidermal cell/PO0005417-phloem/PO0006077-protophloem/PO0000258-root cortex/PO0005059-root endodermis/PO0006036-root epidermis/PO0006307-root procambium/PO0020124-root stele	spermidine synthase 3
CsTGY15G0000103	1	5.57420024690336e-41	-1.10412	0.575	0.903	1.54884728060457e-36	1.62656797598231	0.97292167280184	1.48312654632442	1.04901055077547	1.28289592454548	1.39334843029989	2.0305177905671	1.48576285266757	1.2625763309494	AT1G53750	RPT1A	PO0020094-plant egg cell	regulatory particle triple-A 1A
CsTGY09G0001711	1	1.04334049506768e-39	-1.10434	0.892	0.987	2.89902589959505e-35	4.12372683432155	3.28134286245235	3.36622416731347	2.51112297118723	3.51633671935694	4.17411033963587	3.99573846126497	4.18739865408918	4.4104146844206	AT4G08230	--	--	--
CsTGY15G0001049	1	2.65163458078391e-40	-1.10445	0.855	0.976	7.36783184616618e-36	3.2042943849593	2.34723449032875	2.36922609341667	1.87530521683914	2.08502868351791	3.39430267690364	3.71747020140671	3.32229160230285	3.24782329866338	AT5G20090	AT5G20090	PO0025230-columella/PO0020131-lateral root cap/PO0005645-leaf mesophyll/PO0000263-non-hair root epidermal cell/PO0006203-pericycle/PO0005417-phloem/PO0020149-quiescent center/PO0006036-root epidermis/PO0000262-trichoblast	Uncharacterized protein family (UPF0041)
CsTGY09G0000444	1	4.8566634996297e-41	-1.10509	0.371	0.799	1.34947252000711e-36	1.39191980672183	0.46064063379494	1.12202416370715	0.594029022687009	0.693039433572987	1.38413842142883	1.26106334492443	0.390416229697511	0.539410577014375	AT5G19330	ARIA	PO0020094-plant egg cell	ARM repeat protein interacting with ABF2
CsTGY09G0000518	1	1.97586636297729e-29	-1.10516	0.054	0.51	5.49014227616869e-25	1.15545107736783	0.0485058032621647	0.47449920726405	0.206381654052804	0.153775579717894	0.883578501963485	1.29728141187651	0.0156691107335166	0.0599902413227142	AT5G43810	AGO10	PO0009030-carpel/PO0000224-central zone/PO0006203-pericycle/PO0000225-peripheral zone/PO0005417-phloem/PO0006307-root procambium/PO0020124-root stele/PO0020148-shoot apical meristem	Stabilizer of iron transporter SufD / Polynucleotidyl transferase
CsTGY10G0000443	1	2.38621529650759e-32	-1.1053	0.446	0.801	6.630337822876e-28	1.46713182763984	0.633437304390345	0.687579968513577	0.496041528660087	0.758187262725176	1.51833811318227	1.86064059648198	0.731028153859132	1.72149189646111	AT3G25570	AT3G25570	PO0000071-companion cell/PO0009001-fruit/PO0005417-phloem/PO0020124-root stele	Adenosylmethionine decarboxylase family protein
CsTGY11G0000265	1	4.07859295556167e-33	-1.10597	0.129	0.617	1.13327783863237e-28	1.20466826391132	0.182867481146323	0.797544362762431	0.106722564187711	0.358156600061489	1.24996763917536	0.985121055751198	0.149331833900268	0.604376811692117	AT3G20060	UBC19	PO0000262-trichoblast	ubiquitin-conjugating enzyme19
CsTGY09G0002300	1	6.30971366363247e-38	-1.10598	0.565	0.891	1.75321703857692e-33	2.29080163310708	1.02589025038756	1.61979394288178	0.660829093071598	0.779205556844326	2.00867511670156	2.78534169603813	1.22905745473702	1.38498265338504	AT4G24440	--	--	--
CsTGY06G0001757	1	7.82406568083133e-19	-1.10637	0.414	0.713	2.17399489007579e-14	0.699339998623393	0.68405131969478	1.26519391595373	2.51933709694812	1.2963412025848	0.700807655440422	0.353336685244229	0.414922857841763	0.357262236958823	AT3G61870	--	--	--
CsTGY04G0000298	1	1.38555475766995e-41	-1.10637	0.543	0.902	3.84990244966172e-37	1.56810007843889	0.821072599919207	1.36969881442752	0.72025138287652	0.946164736777865	1.85962201467929	2.12088746099815	1.40707445082213	1.65360555205641	AT1G47250	PAF2	PO0005352-xylem	20S proteasome alpha subunit F2
CsTGY10G0001742	1	1.38314725042802e-09	-1.10659	0.226	0.438	3.8432129500393e-05	0.366472123150802	0.28009124037364	0.648931266070519	2.03476931455496	0.658788950896686	0.121877024829648	0.0682612043323224	0.0356906223789821	0.0565198135535524	AT3G54050	HCEF1	PO0005645-leaf mesophyll/PO0025034-leaf	high cyclic electron flow 1
CsTGY14G0001682	1	2.16115616067336e-37	-1.10737	0.398	0.828	6.00498850804701e-33	1.30382399585253	0.502757471750398	1.00646298900721	0.751823394826827	0.791144536166113	1.29229	1.59005300523142	0.702222884233899	0.786389546778281	AT3G18760	AT3G18760	PO0009013-portion of meristem tissue/PO0005059-root endodermis/PO0006036-root epidermis/PO0000262-trichoblast	Translation elongation factor EF1B/ribosomal protein S6 family protein
CsTGY08G0002125	1	2.44255318744716e-40	-1.10748	0.586	0.908	6.78687828664068e-36	1.68705626712333	1.0040171162826	1.43178531370459	1.28818386270969	1.37647489770328	1.52038495764168	1.96608759498628	1.27771202072305	1.2955550582671	AT4G18040	EIF4E	PO0025230-columella/PO0020149-quiescent center	eukaryotic translation initiation factor 4E
CsTGY03G0003175	1	1.02758970927303e-36	-1.1075	0.844	0.96	2.85526076618603e-32	2.81703706628707	2.31054936051807	1.99428976743766	1.77350876030966	2.14012070371562	2.47911422645544	3.37278925835302	3.07481	3.41885570112319	AT3G52590	UBQ1	PO0025230-columella/PO0020131-lateral root cap/PO0005645-leaf mesophyll/PO0000263-non-hair root epidermal cell/PO0006203-pericycle/PO0005417-phloem/PO0020094-plant egg cell/PO0009013-portion of meristem tissue/PO0020149-quiescent center/PO0020123-root cap/PO0000258-root cortex/PO0005059-root endodermis/PO0006036-root epidermis/PO0000256-root hair cell/PO0006307-root procambium/PO0020124-root stel…	ubiquitin extension protein 1
CsTGY13G0001155	1	8.40261796279365e-17	-1.10756	0.441	0.698	2.33475142714184e-12	1.20121331635996	0.643639819950819	1.61920902891557	2.01255651405414	0.851700174354499	0.64971386663923	0.36993482986305	0.239646615240389	0.254460144682443	AT4G28660	PSB28	PO0005645-leaf mesophyll	photosystem II reaction center PSB28 protein
CsTGY11G0001984	1	2.82314591463693e-46	-1.10766	0.849	0.979	7.84439323841017e-42	3.27321263519886	2.21425775515274	2.94544676924446	1.70713636584071	2.01204661810501	3.11037577245011	3.7820477465231	2.60550470553807	2.42822276968261	AT3G56860	UBA2A	PO0020094-plant egg cell/PO0005352-xylem	UBP1-associated protein 2A
CsTGY08G0000746	1	1.04415589308876e-31	-1.10773	0.968	0.985	2.90129156453642e-27	5.50629861079321	5.29054298600275	12.5438151568879	2.12615823254998	2.50774224636445	9.4901283653334	4.51199908665107	5.56132426207547	6.09780604186784	AT5G44210	ERF9	PO0020131-lateral root cap/PO0009013-portion of meristem tissue/PO0020149-quiescent center/PO0005352-xylem	erf domain protein 9
CsTGY07G0002325	1	2.22340619847825e-34	-1.10817	0.575	0.907	6.17795646309166e-30	1.31095505093293	1.07185736706716	1.68256315129748	1.73066270180512	1.22462915223427	1.73472928366483	1.74507088437667	1.52295252414754	0.994729845764559	AT2G40300	FER4	PO0025230-columella/PO0020149-quiescent center/PO0005059-root endodermis	ferritin 4
CsTGY09G0000885	1	2.1196362188372e-25	-1.10834	0.71	0.89	5.88962119766104e-21	1.69542230239399	1.65137094750804	2.16207778295178	2.48686138908121	2.58338101932979	1.76055568649983	1.42865257589818	0.795712822792311	2.23829020036016	AT5G13930	TT4	PO0025073-branch/PO0025230-columella/PO0020131-lateral root cap/PO0006016-leaf epidermis/PO0000263-non-hair root epidermal cell/PO0006203-pericycle/PO0005417-phloem/PO0020149-quiescent center/PO0000258-root cortex/PO0005059-root endodermis/PO0006036-root epidermis/PO0000256-root hair cell/PO0006307-root procambium/PO0020124-root stele/PO0000262-trichoblast/PO0005352-xylem	Chalcone and stilbene synthase family protein
CsTGY14G0002165	1	5.58962935309928e-16	-1.10835	0.14	0.445	1.55313441205217e-11	0.277424971005391	0.210810187645914	0.442972640751708	1.64587164167677	1.19072922398376	0.183743328077539	0.135750050962982	0.070031790406084	0.0502553977397906	AT4G32400	SHS1	PO0020090-embryo sac central cell/PO0000263-non-hair root epidermal cell/PO0005059-root endodermis/PO0020124-root stele/PO0000262-trichoblast	Mitochondrial substrate carrier family protein
CsTGY02G0001269	1	7.74182434557017e-32	-1.10856	0.204	0.657	2.15114331266013e-27	1.23105327643711	0.224820824160868	0.996979505936806	0.0438313692835445	0.11070028739987	1.33215480164078	1.75707236088274	0.689546185270249	0.567598462816036	AT4G39330	CAD9	PO0020121-lateral root/PO0006016-leaf epidermis/PO0006036-root epidermis/PO0000262-trichoblast	cinnamyl alcohol dehydrogenase 9
CsTGY06G0002995	1	1.371433540522e-35	-1.10895	0.672	0.911	3.81066523569443e-31	2.24831261769611	1.28446437986343	1.46852297892842	0.677837375165211	0.922485305791919	2.5688272744357	2.64946507185222	2.03803507546794	2.34599885002287	AT3G05810	AT3G05810	PO0009013-portion of meristem tissue/PO0005059-root endodermis/PO0006036-root epidermis/PO0006307-root procambium/PO0000262-trichoblast/PO0005352-xylem	IGR motif protein
CsTGY03G0003101	1	1.53328474671227e-24	-1.10953	0.591	0.86	4.26038499721472e-20	1.25247585983874	1.06709941580028	1.82763799477301	2.5769465219403	1.5154452731021	1.09826862136939	0.774374358288571	0.880458315870041	0.678173901994477	AT4G01050	TROL	PO0005645-leaf mesophyll	thylakoid rhodanese-like protein
CsTGY10G0001976	1	2.32557146745913e-36	-1.1098	0.597	0.892	6.46183287948194e-32	1.59191857537551	1.0039906892079	1.48076070035872	1.50983798917637	1.14559622005396	1.48398873078388	1.48193535164761	1.00690035203752	1.11173831434984	AT2G38550	AT2G38550	PO0006203-pericycle/PO0009013-portion of meristem tissue/PO0006077-protophloem/PO0020149-quiescent center/PO0005059-root endodermis/PO0006036-root epidermis/PO0006307-root procambium/PO0000262-trichoblast	Transmembrane proteins 14C
CsTGY09G0002748	1	2.52078661021584e-37	-1.1099	0.36	0.781	7.00425767514573e-33	1.29506020916473	0.425555695325267	0.80728883430163	0.687898306749123	0.698558039147195	0.949508896890452	1.38752947129924	0.499353444524106	0.782292477515174	AT5G39600	AT5G39600	PO0020131-lateral root cap/PO0000263-non-hair root epidermal cell/PO0006203-pericycle/PO0005417-phloem/PO0009013-portion of meristem tissue/PO0020149-quiescent center/PO0000258-root cortex/PO0005059-root endodermis/PO0006036-root epidermis/PO0006307-root procambium/PO0000262-trichoblast/PO0005352-xylem	39S ribosomal protein
CsTGY13G0000143	1	2.89562740018562e-19	-1.11016	0.667	0.875	8.04579029415577e-15	1.06626039965238	1.39269590725113	1.88492099863094	3.19805662282614	1.58976	1.32537863121062	0.682275988202973	1.59439840625495	0.997344806803504	AT2G42220	AT2G42220	PO0025034-leaf	Rhodanese/Cell cycle control phosphatase superfamily protein
CsTGY14G0002114	1	1.89553408389463e-39	-1.11173	0.688	0.939	5.26693100550961e-35	1.91617269099298	1.2936458690282	1.76891065098282	1.33774354553285	1.62260511253802	2.1525308284614	2.18297348401017	1.53927909551111	2.18343017452576	AT5G20060	--	--	--
CsTGY09G0001543	1	3.27800419910406e-12	-1.1128	0.075	0.32	9.10826246763053e-08	0.111066963294018	0.0649050150083865	0.141736642516315	1.64787581557507	1.12733835918952	0.0813884695886153	0.0164606511915834	0.0229669950272232	0.0381382964672214	AT1G76690	OPR2	PO0025230-columella/PO0006016-leaf epidermis/PO0005645-leaf mesophyll/PO0000263-non-hair root epidermal cell/PO0006203-pericycle/PO0005417-phloem/PO0005059-root endodermis/PO0006036-root epidermis/PO0000256-root hair cell/PO0000262-trichoblast/PO0005352-xylem	12-oxophytodienoate reductase 2
CsTGY14G0001380	1	3.49945982060873e-32	-1.11318	0.796	0.961	9.72359905754341e-28	3.43283652061714	2.48547281049389	2.70536100683574	1.17271671639827	1.77976250445916	3.81553363362388	4.0773004117567	2.91381215016508	4.87342646414954	AT5G23860	TUB8	PO0025230-columella/PO0000293-guard cell/PO0006016-leaf epidermis/PO0000263-non-hair root epidermal cell/PO0006203-pericycle/PO0005417-phloem/PO0020149-quiescent center/PO0000258-root cortex/PO0005059-root endodermis/PO0006036-root epidermis/PO0006307-root procambium/PO0000262-trichoblast/PO0005352-xylem	tubulin beta 8
CsTGY10G0000170	1	2.42982309170952e-30	-1.11336	0.097	0.555	6.75150644262406e-26	1.20497658292193	0.115765771199845	0.665647016547556	0.0712058797632509	0.210468360217115	1.02147122465441	1.33201007687312	0.0550285425318502	0.29037179913052	AT3G25980	MAD2	PO0009009-plant embryo/PO0009013-portion of meristem tissue/PO0020149-quiescent center/PO0006085-root meristem	DNA-binding HORMA family protein
CsTGY07G0002670	1	2.25991952370651e-44	-1.11361	0.989	0.998	6.27941238857091e-40	10.4282650806087	9.5412886530621	7.60406777468098	4.80903331443741	6.7061614461392	10.9753583014195	13.735395823769	13.6518363027249	12.6504700436392	AT3G53740	AT3G53740	PO0025230-columella/PO0020131-lateral root cap/PO0005645-leaf mesophyll/PO0000263-non-hair root epidermal cell/PO0006203-pericycle/PO0005417-phloem/PO0009013-portion of meristem tissue/PO0020149-quiescent center/PO0000258-root cortex/PO0005059-root endodermis/PO0006036-root epidermis/PO0000256-root hair cell/PO0006307-root procambium/PO0020124-root stele/PO0000262-trichoblast/PO0005352-xylem	Ribosomal protein L36e family protein
CsTGY08G0001786	1	3.60960050572806e-43	-1.11372	0.253	0.775	1.0029635965216e-38	1.00498694312413	0.338035376271898	1.16406721818425	0.519734432204367	0.52214129678693	0.890971863370681	1.28017131583739	0.543197775450544	0.504648093720604	AT3G13700	AT3G13700	PO0000256-root hair cell	RNA-binding (RRM/RBD/RNP motifs) family protein
CsTGY11G0000307	1	4.23153672676054e-30	-1.11432	0.64	0.881	1.17577479489768e-25	1.65276107714147	1.0435527217297	1.93461959890537	2.17045662554962	1.34463940820864	1.2810828866003	1.01589985934988	1.00465943140224	0.952782698689745	AT5G12470	AT5G12470	PO0020090-embryo sac central cell/PO0020131-lateral root cap/PO0000263-non-hair root epidermal cell/PO0005417-phloem/PO0009013-portion of meristem tissue/PO0000258-root cortex/PO0005059-root endodermis/PO0006036-root epidermis/PO0000262-trichoblast/PO0005352-xylem	UvrABC system C protein, putative (DUF3411)
CsTGY01G0003589	1	5.26064670632591e-42	-1.11454	0.919	0.982	1.46172329381972e-37	3.44890178177675	3.14171268862765	3.04848594663189	2.2493857877048	2.50576705331198	3.80596597373318	4.76726686326403	4.28477081349707	3.94970376131538	AT4G16450	AT4G16450	PO0025073-branch/PO0020131-lateral root cap/PO0005645-leaf mesophyll/PO0000263-non-hair root epidermal cell/PO0006203-pericycle/PO0005059-root endodermis/PO0000262-trichoblast	NADH-ubiquinone oxidoreductase
CsTGY04G0002650	1	8.61742637943998e-39	-1.11465	0.602	0.885	2.39443809379119e-34	1.92453437999629	1.01732416693601	1.29723612673605	0.715488228599867	0.80398904225041	1.78151147342477	2.58445783852089	1.16780501486179	1.30437888149172	AT2G36130	AT2G36130	PO0020094-plant egg cell/PO0009013-portion of meristem tissue/PO0005059-root endodermis/PO0006036-root epidermis/PO0006307-root procambium/PO0000262-trichoblast	Cyclophilin-like peptidyl-prolyl cis-trans isomerase family protein
CsTGY02G0002593	1	3.52421426901484e-48	-1.11512	0.989	0.998	9.79238176788464e-44	7.0649608431442	6.52596385731168	7.78369688403298	4.8016150200807	5.36559971277536	9.23906131435153	7.39234499807318	8.52751476127456	8.72490503649968	AT1G13950	ELF5A-1	PO0020131-lateral root cap/PO0000263-non-hair root epidermal cell/PO0006203-pericycle/PO0005417-phloem/PO0020094-plant egg cell/PO0000256-root hair cell/PO0006307-root procambium/PO0000262-trichoblast/PO0005352-xylem	eukaryotic elongation factor 5A-1
CsTGY14G0000152	1	1.05325252351035e-27	-1.11522	0.806	0.956	2.92656746182585e-23	2.44035743134702	2.90659321308131	5.69663450697927	4.50846304590199	5.16979023952776	3.08985572274027	1.58018156143321	1.70460993012202	1.97990124889166	AT4G31550	WRKY11	PO0020131-lateral root cap/PO0005645-leaf mesophyll/PO0000263-non-hair root epidermal cell/PO0006203-pericycle/PO0000258-root cortex/PO0005059-root endodermis/PO0006307-root procambium	WRKY DNA-binding protein 11
CsTGY02G0001402	1	2.65256123149132e-12	-1.11571	0.581	0.783	7.37040663782179e-08	0.927649245260264	1.21251309236786	1.98056723666557	3.78367825561779	1.66466136374649	0.865003213850347	0.475178324034382	0.574189730032843	0.578542026680653	AT5G61410	RPE	PO0005645-leaf mesophyll/PO0000258-root cortex	D-ribulose-5-phosphate-3-epimerase
CsTGY05G0002637	1	4.41058278488054e-31	-1.11582	0.22	0.664	1.22552453260691e-26	1.60412161027517	0.260500293662325	1.0028800817581	0.199230942855543	0.320428898788842	0.730701705865001	1.68544734748809	0.739353719965064	0.40587822521187	AT2G47800	ABCC4	PO0025230-columella/PO0020108-suspensor	multidrug resistance-associated protein 4
CsTGY12G0002083	1	2.3846311094308e-43	-1.11605	0.527	0.901	6.62593600066442e-39	1.60198435549415	0.830418943135876	1.4257776704529	1.25468666631952	1.78982330648233	1.40181708557967	1.36524937248022	1.27877375546194	1.03162804391649	AT5G42020	BIP2	PO0020131-lateral root cap/PO0006016-leaf epidermis/PO0000263-non-hair root epidermal cell/PO0006203-pericycle/PO0005417-phloem/PO0009013-portion of meristem tissue/PO0020149-quiescent center/PO0000258-root cortex/PO0006036-root epidermis/PO0000256-root hair cell/PO0006307-root procambium/PO0000262-trichoblast/PO0005352-xylem	Heat shock protein 70 (Hsp 70) family protein
CsTGY01G0001337	1	4.23386009662429e-28	-1.11608	0.763	0.915	1.17642036644803e-23	2.02994225529513	1.9120201462469	3.61016499348247	3.3467748795635	3.86592142005205	2.44295223903229	1.06985050177841	0.896056822036321	1.11864044925084	AT5G51990	CBF4	PO0020131-lateral root cap/PO0000263-non-hair root epidermal cell/PO0006203-pericycle/PO0005417-phloem/PO0020149-quiescent center/PO0000258-root cortex/PO0005059-root endodermis/PO0006036-root epidermis/PO0006307-root procambium/PO0000262-trichoblast	C-repeat-binding factor 4
CsTGY13G0001357	1	3.15827693835114e-35	-1.11641	0.608	0.913	8.77558830090248e-31	1.78215720829102	1.18037087824603	1.16247557396687	0.759762316461374	1.21721587470325	1.86749628743263	2.27962002695579	1.89234384845728	2.45190022730953	AT4G14920	AT4G14920	PO0020090-embryo sac central cell	Acyl-CoA N-acyltransferase with RING/FYVE/PHD-type zinc finger protein
CsTGY14G0001773	1	1.12358894505347e-42	-1.11646	0.688	0.949	3.12200424272557e-38	2.25797287495464	1.30249464382064	1.8288598734222	0.959927364598927	1.37929330454733	2.39620192729125	2.67218437596471	2.14230095717528	1.89605317267648	AT2G19790	AT2G19790	PO0020090-embryo sac central cell/PO0005645-leaf mesophyll	SNARE-like superfamily protein
CsTGY01G0002442	1	4.29792784629278e-44	-1.11663	0.704	0.961	1.19422223137091e-39	2.6684215298178	1.72394240590092	2.62282930570625	1.27166597126029	1.54802438105147	2.7424376620751	2.93765868314365	2.99825897181588	2.59165986572137	AT4G15093	LigB	PO0020090-embryo sac central cell/PO0000293-guard cell/PO0000263-non-hair root epidermal cell/PO0005059-root endodermis/PO0000262-trichoblast/PO0005352-xylem	catalytic LigB subunit of aromatic ring-opening dioxygenase family
CsTGY11G0000686	1	9.0948531094431e-22	-1.1171	0.554	0.838	2.52709588498986e-17	0.843738943785554	1.07092569997389	1.32676868821025	2.84484900664174	3.11927967940184	1.08336291232432	0.925882428775353	0.485095066176955	0.713881051330887	AT1G08200	AXS2	PO0025230-columella/PO0020131-lateral root cap/PO0000263-non-hair root epidermal cell/PO0005417-phloem/PO0020149-quiescent center/PO0000258-root cortex/PO0005059-root endodermis/PO0006036-root epidermis/PO0000256-root hair cell/PO0000262-trichoblast/PO0005352-xylem	UDP-D-apiose/UDP-D-xylose synthase 2
CsTGY07G0000534	1	5.72029431775135e-30	-1.11717	0.726	0.924	1.58944097913039e-25	1.58888704178192	1.53989739751321	2.21343446616589	3.05898062319953	1.78741572826188	2.01000193451397	1.27416103908226	1.66393204809504	1.47348186721905	AT3G15360	TRX-M4	PO0005645-leaf mesophyll/PO0000258-root cortex/PO0005059-root endodermis	thioredoxin M-type 4
CsTGY07G0002382	1	1.0067834176617e-32	-1.11759	0.043	0.535	2.79744840431479e-28	1.18679561395278	0.0428316537808602	0.789505369857636	0.0521401081293239	0.15048316342887	0.996113086416682	1.37195640961913	0.0503772571255039	0.180157229211938	AT4G33270	CDC20.1	PO0020090-embryo sac central cell/PO0009009-plant embryo/PO0009013-portion of meristem tissue/PO0025181-root elongation zone/PO0006085-root meristem	Transducin family protein / WD-40 repeat family protein
CsTGY07G0002853	1	1.21189537496113e-34	-1.11789	0.462	0.838	3.36737248886698e-30	1.26398461958749	0.671170438511417	0.830198271173899	0.525709817989516	0.830433610823007	1.30368033222802	1.63585719810685	1.14509135418371	1.95191208865792	AT4G16720	AT4G16720	PO0025230-columella/PO0005645-leaf mesophyll/PO0000263-non-hair root epidermal cell/PO0006203-pericycle/PO0005417-phloem/PO0020094-plant egg cell/PO0009013-portion of meristem tissue/PO0020149-quiescent center/PO0020123-root cap/PO0000258-root cortex/PO0005059-root endodermis/PO0006036-root epidermis/PO0006307-root procambium/PO0020124-root stele/PO0000262-trichoblast/PO0005352-xylem	Ribosomal protein L23/L15e family protein
CsTGY04G0000517	1	1.18311153868441e-38	-1.11929	0.586	0.911	3.2873937213885e-34	1.93839476313305	1.05663704528286	1.4009264569039	0.762555325843751	0.962650460930633	2.21073652369441	2.23838007440699	1.49994286761967	2.10090894646822	AT3G57870	SCE1	PO0000263-non-hair root epidermal cell/PO0005417-phloem/PO0020094-plant egg cell/PO0020149-quiescent center/PO0000258-root cortex/PO0005059-root endodermis/PO0006036-root epidermis/PO0020124-root stele/PO0005352-xylem	sumo conjugation enzyme 1
CsTGY06G0001166	1	2.22416709461086e-15	-1.1203	0.403	0.656	6.18007068908574e-11	0.52755077247365	0.677965551291086	0.942169376294839	2.28908485438334	1.75234601280313	0.338518927550775	0.291319696076099	0.346890096799946	0.30488509673222	AT4G13250	NYC1	PO0025230-columella/PO0020131-lateral root cap/PO0000258-root cortex/PO0005352-xylem	NAD(P)-binding Rossmann-fold superfamily protein
CsTGY12G0000254	1	6.3890379380327e-10	-1.12039	0.645	0.352	1.77525808146177e-05	0.155532791490511	2.49896192218993	0.241903112094233	0.00936323013470926	0.177440362631274	1.14297232339675	0.0901138804151006	11.7370949023099	9.01437856917954	AT2G37870	AT2G37870	PO0006203-pericycle/PO0020124-root stele	Bifunctional inhibitor/lipid-transfer protein/seed storage 2S albumin superfamily protein
CsTGY05G0001124	1	1.86360460520732e-28	-1.12069	0.839	0.958	5.17821175602907e-24	2.31970086014187	2.24186213401145	3.63050315696842	3.98701876235529	2.86329772641074	2.4090326090211	1.23345846991847	1.94241694729395	1.64740559467582	AT4G15440	HPL1	PO0005645-leaf mesophyll	hydroperoxide lyase 1
CsTGY11G0000901	1	1.55477792172004e-41	-1.12075	0.742	0.947	4.32010593329131e-37	2.25228032060042	1.60154607281767	1.79264755299799	1.24964477837098	1.54469936013309	2.39335269664701	2.18672723536571	2.91680998113035	2.79105535595615	AT5G59840	AT5G59840	PO0020090-embryo sac central cell/PO0005352-xylem	Ras-related small GTP-binding family protein
CsTGY04G0002274	1	1.47727986464615e-39	-1.12077	0.118	0.652	4.1047698319058e-35	0.981983661377126	0.134333135509798	1.10077250735993	0.190686590084737	0.25901549429938	1.56138154638069	0.697087188934056	0.0903140678092036	0.44719354005968	AT5G05580	--	--	--
CsTGY06G0002896	1	2.59158981139549e-41	-1.12078	0.419	0.848	7.2009914499435e-37	1.22452539081808	0.542672502542997	0.893258973905243	0.632888544574483	0.84625354507554	1.25443233446565	1.58397261403601	1.17815550886682	1.0921796467607	AT3G09110	AT3G09110	PO0009009-plant embryo	hypothetical protein (DUF674)
CsTGY03G0001960	1	3.56075663940741e-19	-1.12119	0.312	0.639	9.89391839825743e-15	0.719075640213533	0.401020236759897	0.927368487224748	1.92875609059201	0.793298157959886	0.464411839037336	0.355765235802168	0.234307142209869	0.126330965647097	AT3G63490	EMB3126	PO0025230-columella/PO0005645-leaf mesophyll/PO0020149-quiescent center/PO0006307-root procambium	Ribosomal protein L1p/L10e family
CsTGY09G0000516	1	1.66393304396604e-35	-1.12203	0.828	0.976	4.62340435596404e-31	2.85761	2.67858684145096	2.31778686161458	1.50603087894855	2.79067398884399	3.64036978705988	3.27767567267735	4.90316505015018	5.16212217319714	AT5G43830	AT5G43830	PO0000263-non-hair root epidermal cell/PO0000256-root hair cell/PO0006307-root procambium/PO0000262-trichoblast	aluminum induced protein with YGL and LRDR motifs
CsTGY13G0000507	1	1.08672095436232e-41	-1.12226	0.586	0.94	3.01956284379113e-37	1.66837262798552	1.15891691407747	2.23843507302327	1.60917189346775	2.88333174890116	2.27150281511241	1.30112071472672	1.75600519627644	1.30087773790016	AT1G28110	SCPL45	PO0020131-lateral root cap/PO0000263-non-hair root epidermal cell/PO0006203-pericycle/PO0005417-phloem/PO0000001-plant embryo proper/PO0005059-root endodermis/PO0000262-trichoblast/PO0005352-xylem	serine carboxypeptidase-like 45
CsTGY03G0002215	1	1.67509846910007e-19	-1.12242	0.328	0.642	4.65442860624146e-15	0.460125301038058	0.44020354742272	0.800233648612081	1.02454359949896	0.938463978502885	0.400601303727384	0.236217857647888	1.95745877502927	2.05820437485829	AT1G55360	AT1G55360	PO0025230-columella/PO0020131-lateral root cap/PO0000263-non-hair root epidermal cell/PO0006203-pericycle/PO0005417-phloem/PO0020149-quiescent center/PO0000258-root cortex/PO0005059-root endodermis/PO0006036-root epidermis/PO0020124-root stele/PO0000262-trichoblast/PO0005352-xylem	tRNA-splicing ligase (DUF239)
CsTGY01G0000892	1	1.58401782295966e-35	-1.12333	0.086	0.602	4.40135192287571e-31	1.30396497052075	0.0841964215805101	0.835282654014115	0.0933706436222659	0.313047981635174	0.821773867430721	1.27536149010049	0.069344707458962	0.221596967304242	AT2G40550	ETG1	PO0020149-quiescent center	E2F target protein 1 (ETG1)
CsTGY03G0001567	1	3.19307339363063e-39	-1.12449	0.688	0.947	8.87227373154207e-35	2.42384302786419	1.56452822298699	2.01406912637243	0.938235082355664	1.33064663816375	2.37233601687321	2.91418149076013	2.50779987091949	2.72074038162523	AT5G28060	AT5G28060	PO0025230-columella/PO0020131-lateral root cap/PO0005645-leaf mesophyll/PO0000263-non-hair root epidermal cell/PO0006203-pericycle/PO0005417-phloem/PO0020094-plant egg cell/PO0009013-portion of meristem tissue/PO0020149-quiescent center/PO0000258-root cortex/PO0005059-root endodermis/PO0006036-root epidermis/PO0006307-root procambium/PO0020124-root stele/PO0000262-trichoblast/PO0005352-xylem	Ribosomal protein S24e family protein
CsTGY07G0002907	1	1.91435188449079e-37	-1.12498	0.618	0.892	5.31921814624611e-33	1.78599047097395	1.0933754052786	1.19073678884939	1.00193261642831	1.09103626878968	1.7269544350758	2.18048141494668	1.40999028270324	2.12677405328782	AT5G47030	AT5G47030	PO0025230-columella/PO0000263-non-hair root epidermal cell/PO0000262-trichoblast/PO0005352-xylem	ATPase, F1 complex, delta/epsilon subunit
CsTGY07G0002392	1	1.75254196899285e-38	-1.12517	0.452	0.86	4.86961311504354e-34	1.42122678619077	0.688703920505092	1.2618212736585	1.20907525094469	0.984352950931518	1.29366248752837	1.34115729679317	0.890117186787859	0.910239724501756	AT5G24650	AT5G24650	PO0025230-columella/PO0020149-quiescent center	Mitochondrial import inner membrane translocase subunit Tim17/Tim22/Tim23 family protein
CsTGY02G0002030	1	8.90720093351079e-41	-1.12573	0.597	0.898	2.47495485138531e-36	1.79830323536104	0.941181030413661	1.34533903208543	0.826601504287063	0.860682392368205	1.77408339260711	1.91835005067815	1.45431983775815	1.53026667994538	AT1G80230	AT1G80230	PO0020131-lateral root cap/PO0000256-root hair cell/PO0000262-trichoblast	Rubredoxin-like superfamily protein
CsTGY02G0000169	1	7.94649128700697e-28	-1.12596	0.5	0.819	2.20801206900776e-23	0.710369429596182	0.821371747263167	0.947232168598292	1.8539580251868	1.7988792086201	1.60280736460776	1.0578921500602	0.682515397863838	0.797587000639448	AT5G14680	--	--	--
CsTGY04G0000808	1	1.53627002132181e-37	-1.12597	0.785	0.947	4.26867988124479e-33	2.57205495203777	2.04183914428224	4.33564450767342	2.35385524204351	3.53297005534833	3.56897704841875	1.69966940877028	1.16444051873113	1.31377787890807	AT4G08950	EXO	PO0025230-columella/PO0020131-lateral root cap/PO0020121-lateral root/PO0006203-pericycle/PO0005417-phloem/PO0009009-plant embryo/PO0009013-portion of meristem tissue/PO0020149-quiescent center/PO0005059-root endodermis/PO0006307-root procambium/PO0000262-trichoblast/PO0005352-xylem	Phosphate-responsive 1 family protein
CsTGY09G0002241	1	1.53226449106881e-46	-1.12619	0.102	0.692	4.2575501148838e-42	0.982894315942232	0.092781715059741	0.853665552389186	0.414419164669238	0.319456806743309	0.856150046067656	0.993798280136699	0.305541556211304	0.213951256862744	AT4G24660	--	--	--
CsTGY09G0001952	1	8.47801980962093e-44	-1.12631	0.763	0.961	2.35570258430127e-39	2.86755774402247	1.88799364917698	4.11492138445996	1.86328325540108	3.08007034565453	2.69381670960816	1.90884019720406	1.23377050280753	1.06421665158916	AT2G21770	CESA9	PO0006077-protophloem/PO0009010-seed	cellulose synthase A9
CsTGY04G0000793	1	2.40466867387184e-38	-1.12703	0.79	0.947	6.6816123772203e-34	2.69509764031482	1.75473934811545	2.73718385765223	1.84770395526233	2.06571938638718	2.13386649587383	1.69814391058395	1.93271813231088	2.37950186219977	AT4G40030	AT4G40030	PO0025230-columella/PO0020131-lateral root cap/PO0000263-non-hair root epidermal cell/PO0009013-portion of meristem tissue/PO0020149-quiescent center/PO0005059-root endodermis/PO0006036-root epidermis/PO0006307-root procambium/PO0000262-trichoblast/PO0005352-xylem	Histone superfamily protein
CsTGY08G0000404	1	1.41092787264979e-38	-1.12815	0.231	0.747	3.92040418694469e-34	0.983020530178754	0.294276713866573	0.990014519559056	1.12388637065343	0.850937054919945	1.12494811691287	0.702833100312678	0.213012404713797	0.290980175418619	AT4G05200	CRK25	PO0000262-trichoblast	cysteine-rich RLK (RECEPTOR-like protein kinase) 25
CsTGY07G0002660	1	1.02711830014598e-17	-1.12832	0.79	0.903	2.85395090878561e-13	2.17325826920072	1.96900312225976	2.82008322165777	4.31101963048601	2.09598872742889	1.15102625701585	1.24669204459547	0.866658907347446	1.2690346951652	AT4G23420	AT4G23420	PO0000263-non-hair root epidermal cell/PO0006203-pericycle/PO0009005-root	NAD(P)-binding Rossmann-fold superfamily protein
CsTGY06G0001736	1	1.77499637332858e-42	-1.12841	0.452	0.854	4.93200492293079e-38	1.56671790400233	0.598041039913149	1.41354287398897	0.694580190003689	0.881192965993676	1.26090672519621	1.7493016119798	0.493047055828969	0.666018335203685	AT4G00830	LIF2	PO0020090-embryo sac central cell/PO0006036-root epidermis/PO0006307-root procambium/PO0000262-trichoblast	RNA-binding (RRM/RBD/RNP motifs) family protein
CsTGY13G0002347	1	5.17388078730418e-39	-1.13008	0.403	0.817	1.43761451556034e-34	1.08392374438628	0.56917975392886	0.939939940061264	0.94975711562324	0.970891278438695	1.04152937101866	1.34577594172695	0.603703727131493	0.819896630076411	AT1G43710	EMB1075	PO0020131-lateral root cap/PO0020149-quiescent center/PO0000258-root cortex/PO0005059-root endodermis/PO0000262-trichoblast	Pyridoxal phosphate (PLP)-dependent transferases superfamily protein
CsTGY08G0000128	1	1.05919657659684e-27	-1.13062	0.72	0.914	2.94308360773198e-23	1.57479323184226	1.54350765191742	2.24284708994885	3.26402825818546	2.32118077330815	1.96817893543324	1.27364267701665	0.912293389625125	0.916334467547696	AT4G04020	FIB	PO0009001-fruit	fibrillin
CsTGY04G0002185	1	3.43023695441561e-35	-1.13342	0.935	0.986	9.53125640153922e-31	5.33105320484408	4.34155366632275	3.55896843158624	2.04168162290365	2.8830260323997	4.94005667738657	6.13895998530296	6.23645592898782	7.35003330144905	AT2G40590	AT2G40590	PO0025230-columella/PO0005645-leaf mesophyll/PO0000263-non-hair root epidermal cell/PO0006203-pericycle/PO0005417-phloem/PO0009013-portion of meristem tissue/PO0020149-quiescent center/PO0005059-root endodermis/PO0006036-root epidermis/PO0006307-root procambium/PO0000262-trichoblast/PO0005352-xylem	Ribosomal protein S26e family protein
CsTGY06G0000406	1	6.17436123196491e-39	-1.13351	0.489	0.877	1.71560801191377e-34	1.62377074795592	0.81631854170761	1.15358548957159	0.762712781500151	1.00180400811732	1.42905469156656	1.78937475172954	1.88654584987741	1.49932544449498	AT3G01280	VDAC1	PO0025230-columella/PO0005417-phloem/PO0020094-plant egg cell/PO0009013-portion of meristem tissue/PO0020149-quiescent center/PO0000258-root cortex/PO0005059-root endodermis/PO0006036-root epidermis/PO0006307-root procambium/PO0000262-trichoblast/PO0005352-xylem	voltage dependent anion channel 1
CsTGY07G0001358	1	2.12030805291156e-37	-1.13389	0.597	0.884	5.89148795582005e-33	1.61833031691453	0.853426860233504	1.5038058254738	1.45034209403392	1.48428125531943	1.32393415043941	1.44675837631708	0.976539708334123	1.30193892741639	AT1G06550	AT1G06550	PO0025230-columella/PO0020131-lateral root cap/PO0020121-lateral root/PO0006016-leaf epidermis/PO0000263-non-hair root epidermal cell/PO0006203-pericycle/PO0020149-quiescent center/PO0000258-root cortex/PO0005059-root endodermis/PO0006036-root epidermis/PO0006307-root procambium/PO0020124-root stele/PO0009088-seed coat/PO0000262-trichoblast/PO0005352-xylem	ATP-dependent caseinolytic (Clp) protease/crotonase family protein
CsTGY11G0000188	1	1.71973490171826e-36	-1.13408	0.242	0.719	4.77845539791436e-32	1.61404286638126	0.296918659709569	1.21759976421694	0.391066060831294	0.504114289587778	0.881433295726615	1.3667346330574	0.424101657633911	0.534010684949482	AT1G02816	AT1G02816	PO0000263-non-hair root epidermal cell/PO0020149-quiescent center/PO0000258-root cortex	pectinesterase (Protein of unknown function, DUF538)
CsTGY04G0000528	1	4.76371274218172e-34	-1.13413	0.091	0.582	1.32364522254261e-29	1.14872045012352	0.0656062186582031	0.682616483015171	0.0958192440595847	0.340713903767653	0.422998359335791	1.28696712146467	0.230546968903002	0.471837133715954	AT5G67260	CYCD3;2	PO0025230-columella/PO0020090-embryo sac central cell/PO0020131-lateral root cap/PO0006203-pericycle/PO0009013-portion of meristem tissue/PO0020149-quiescent center/PO0000258-root cortex/PO0005059-root endodermis/PO0006036-root epidermis/PO0000262-trichoblast/PO0005352-xylem	CYCLIN D3;2
CsTGY05G0000555	1	8.9007217840786e-43	-1.13439	0.274	0.776	2.47315455492408e-38	1.15111134028018	0.343324783843715	0.839864413342298	0.458955018267476	0.548372468767298	1.1335490667256	1.33430242281848	0.472621398942163	0.675216531355462	AT1G11360	AT1G11360	PO0005417-phloem/PO0006307-root procambium/PO0000262-trichoblast/PO0005352-xylem	Adenine nucleotide alpha hydrolases-like superfamily protein
CsTGY06G0000917	1	7.67421827419895e-28	-1.13494	0.935	0.988	2.13235828966892e-23	3.61402838467651	4.09420505288065	6.10336131562494	5.78169614376547	6.26520542182228	3.23714142551593	1.64648601637761	5.8369149588415	4.65955520346693	AT3G17860	JAZ3	PO0025073-branch/PO0009046-flower/PO0020131-lateral root cap/PO0020149-quiescent center	jasmonate-zim-domain protein 3
CsTGY14G0000200	1	1.87039478492514e-09	-1.13521	0.984	0.992	5.197078949393e-05	5.18619012597441	9.65784685982303	7.48397884771074	19.2964689796991	9.77297221372195	5.34663086934902	2.77783133241213	9.83195766962668	5.36918321697109	AT2G06520	PSBX	PO0005645-leaf mesophyll/PO0000258-root cortex	photosystem II subunit X
CsTGY01G0002353	1	5.4240268844553e-44	-1.13652	0.452	0.884	1.50712011011475e-39	1.45623010158547	0.668851803237489	1.53687590839219	1.04584316757785	1.51955386286834	1.63753325018368	1.63532263527913	0.664865522462214	0.58648540414592	AT5G63860	--	--	--
CsTGY05G0000645	1	6.17708894496125e-24	-1.13661	0.833	0.944	1.71636593424693e-19	2.19960948067051	2.29373731709538	2.70494597296992	4.82966018514975	2.61628588148704	1.7943866667009	1.40799954340059	2.07893	1.56615138966952	AT3G15190	--	--	--
CsTGY10G0002431	1	9.36959511690263e-35	-1.13688	0.699	0.925	2.60343569918256e-30	2.18507015002965	1.53699388079438	1.49797752377476	1.33035042504947	1.46197645299308	2.53904919223905	2.75016326642482	2.59893353798367	2.20066957497196	AT3G12120	FAD2	PO0025230-columella/PO0020131-lateral root cap/PO0000263-non-hair root epidermal cell/PO0006203-pericycle/PO0005417-phloem/PO0020094-plant egg cell/PO0009013-portion of meristem tissue/PO0020149-quiescent center/PO0000258-root cortex/PO0005059-root endodermis/PO0006036-root epidermis/PO0006307-root procambium/PO0000262-trichoblast/PO0005352-xylem	fatty acid desaturase 2
CsTGY02G0001906	1	3.09159894012055e-39	-1.13774	0.538	0.898	8.59031681501895e-35	1.97666522127276	1.05374086170729	1.29074254864754	0.77117236764204	1.06388385490689	1.68023502578889	2.08320837134004	1.45010293071104	1.82030003185353	AT2G32060	AT2G32060	PO0025230-columella/PO0005645-leaf mesophyll/PO0000263-non-hair root epidermal cell/PO0006203-pericycle/PO0005417-phloem/PO0009013-portion of meristem tissue/PO0020149-quiescent center/PO0020123-root cap/PO0000258-root cortex/PO0005059-root endodermis/PO0006036-root epidermis/PO0000256-root hair cell/PO0006307-root procambium/PO0000262-trichoblast/PO0005352-xylem	Ribosomal protein L7Ae/L30e/S12e/Gadd45 family protein
[truncated: 6,967 more rows]

## Sheet: Table S4
Table S4. Orthologous genes of known cell type-specific marker genes identified from the 'Shuchazao' genome
[truncated: 87 more rows]

## Sheet: Table S5
Table S5. Tissue-specific expression profiles of biosynthetic genes of catechin, theanine, and caffeine as well as marker genes in Camellia sinensis cv. ‘Tieguanyin’ genome
[truncated: 104 more rows]

[truncated: 5 more sheets: Table S6, Table S7, Table S8, Table S9, Table S10]
